# Supplementary material for: The Potential Role of Boron in the Modulation of Gut Microbiota Composition: An In Vivo Pilot Study
Source: Pharmaceuticals (Basel). 2024 Oct 6;17(10):1334. doi: 10.3390/ph17101334 (PMC11510266; doi:10.3390/ph17101334)
Supplement: Supplementary file 1 [file pharmaceuticals-17-01334-s001.zip]

Archive with 9 entries (9 files):
- Supplementary_Figures.pdf
- TableS1_Phylum_DA_Analysis_Results.xlsx
- TableS2_Phylum_Diversity_Analysis_Results.xlsx
- TableS3_Genus_DA_Analysis_Results.xlsx
- TableS4_Genus_Diversity_Analysis_Results.xlsx
- TableS5_Toxicity predictions of BA.xlsx
- TableS6_Toxicity predictions of NaB.xlsx
- TableS7_Toxicity predictions of SPT.xlsx
- TableS8_Binding affinity predictions of boron derivatives to hERG channel..xlsx
