# Supplementary material for: The Potential Role of Boron in the Modulation of Gut Microbiota Composition: An In Vivo Pilot Study
Source: Pharmaceuticals (Basel). 2024 Oct 6;17(10):1334. doi: 10.3390/ph17101334 (PMC11510266; doi:10.3390/ph17101334)
Supplement: Supplementary file 1 [file pharmaceuticals-17-01334-s001.zip › TableS1_Phylum_DA_Analysis_Results.xlsx]

## Sheet: Raw_Phylum_Counts
ID	pairing	Acidobacteria	Actinobacteria	Bacteroidetes	Candidatus Melainabacteria	Chloroflexi	Cyanobacteria	Deferribacteres	Firmicutes	Other	Proteobacteria	Rhodothermaeota	Spirochaetes	Synergistetes	Tenericutes	time	group
101	mouse01	0	0	11879	127	0	0	116	67709	11	1627	0	4	0	197	before	BA
102	mouse02	0	0	9973	179	0	0	904	66841	0	3613	0	0	0	44	before	BA
104	mouse03	0	0	3875	197	0	0	2110	71601	3	2908	0	9	0	58	before	BA
105	mouse04	0	0	17276	1199	0	0	223	61025	38	3252	3	57	0	593	before	BA
107	mouse05	0	0	20101	39	0	0	963	64606	7	3482	0	0	0	355	before	SPT
108	mouse06	0	11	21952	86	0	0	182	60059	21	4708	0	0	0	85	before	SPT
109	mouse07	0	0	17817	913	0	0	2649	71872	17	6526	0	28	0	257	before	SPT
120	mouse08	0	3	11445	74	0	0	2061	34409	45	8387	0	3	0	976	before	SPT
115	mouse09	0	0	22625	1535	4	0	360	54754	26	41883	0	0	0	82	before	NaB
116	mouse10	0	0	14168	746	0	0	506	76264	8	5298	0	0	0	330	before	NaB
117	mouse11	0	0	31582	274	0	0	560	88749	98	12767	0	0	0	2475	before	NaB
118	mouse12	0	0	12329	102	0	0	5944	67510	96	9716	0	0	0	91	before	NaB
119	mouse13	0	0	18678	131	0	0	1408	118683	33	5252	0	0	0	485	before	NaB
110	mouse14	0	10	15536	47	0	0	1213	82470	22	4905	0	108	0	1196	before	Water
111	mouse15	0	4	39500	179	0	0	353	46463	15	2094	0	0	0	235	before	Water
112	mouse16	0	0	30546	344	0	0	73	39851	4	28620	0	56	0	50	before	Water
113	mouse17	0	0	32568	749	0	0	1220	43207	20	6822	0	25	0	149	before	Water
114	mouse18	0	0	29314	924	0	0	379	73876	9	8024	0	129	0	61	before	Water
321	mouse01	3	4	36901	786	0	0	110	55999	3	8859	0	27	0	66	after	BA
302	mouse02	0	30	25480	12389	0	0	598	35626	8	12825	0	69	0	98	after	BA
304	mouse03	0	7	48176	250	4	0	756	64910	21	5934	0	12	0	23	after	BA
305	mouse04	0	0	22383	3864	0	0	470	46204	0	4307	0	24	0	15	after	BA
307	mouse05	0	17	23656	83	0	0	692	49225	22	6640	0	0	0	361	after	SPT
308	mouse06	0	0	29264	138	0	0	277	68028	7	2911	0	0	0	0	after	SPT
309	mouse07	0	0	42051	553	0	0	220	62519	0	2304	0	25	0	68	after	SPT
320	mouse08	0	0	13615	109	0	0	428	75486	5	2657	0	0	0	24	after	SPT
315	mouse09	0	0	13786	269	0	0	1252	57528	4	7021	0	0	0	0	after	NaB
316	mouse10	0	0	40823	238	0	0	5415	35375	0	6570	0	0	0	0	after	NaB
317	mouse11	0	0	30951	17	0	0	1693	49636	0	1589	0	0	6	6	after	NaB
318	mouse12	0	0	28888	353	0	4	285	28346	6	1682	0	0	0	26	after	NaB
319	mouse13	0	0	41465	765	0	0	424	43354	4	1679	0	0	0	65	after	NaB
310	mouse14	0	0	19043	73	0	4	1297	68083	0	11101	0	0	0	125	after	Water
311	mouse15	8	0	25664	675	0	0	923	89738	0	8141	0	8	0	317	after	Water
312	mouse16	0	0	21340	532	0	0	45	57485	0	2064	0	8	0	10	after	Water
313	mouse17	0	0	46989	56	0	0	41	44225	3	5670	0	0	0	39	after	Water
314	mouse18	0	0	68322	2724	0	0	1373	41588	0	4507	0	0	0	49	after	Water

## Sheet: Filtered_Phylum_Rel_Abund
pairing	Actinobacteria	Bacteroidetes	Candidatus.Melainabacteria	Deferribacteres	Firmicutes	Other	Proteobacteria	Spirochaetes	Tenericutes	FB.ratio	group	time
mouse01	0.00145974	14.5451	0.155504	0.142035	82.9056	0.0134688	1.99216	0.00489776	0.241215	5.69989	BA	before
mouse02	0.00145974	12.2287	0.219486	1.10847	81.9592	0.00145974	4.43019	0.00145974	0.053952	6.7022	BA	before
mouse03	0.00145974	4.79811	0.24393	2.61265	88.6579	0.00371466	3.60075	0.011144	0.0718168	18.4777	BA	before
mouse04	0.00145974	20.6488	1.43308	0.266536	72.9388	0.0454187	3.88688	0.068128	0.708771	3.53236	BA	before
mouse05	0.00145974	22.4459	0.0435496	1.07534	72.1428	0.0078166	3.8882	0.00145974	0.396413	3.21407	SPT	before
mouse06	0.0126286	25.2021	0.0987325	0.208946	68.9509	0.0241091	5.40503	0.00145974	0.0975845	2.73592	SPT	before
mouse07	0.00145974	17.8029	0.912279	2.64691	71.8153	0.0169866	6.52085	0.0279779	0.256797	4.0339	SPT	before
mouse08	0.00522621	19.938	0.128913	3.5904	59.9429	0.0783931	14.6107	0.00522621	1.70026	3.00647	SPT	before
mouse09	0.00145974	18.6569	1.26578	0.296861	45.1509	0.0214399	34.5373	0.00145974	0.0676183	2.42007	NaB	before
mouse10	0.00145974	14.5582	0.766543	0.519934	78.3642	0.0082203	5.4439	0.00145974	0.339088	5.38283	NaB	before
mouse11	0.00145974	23.1361	0.200725	0.410241	65.0152	0.0717922	9.35277	0.00145974	1.81312	2.81011	NaB	before
mouse12	0.00145974	12.8711	0.106485	6.20537	70.4786	0.100221	10.1432	0.00145974	0.0950015	5.47571	NaB	before
mouse13	0.00145974	12.9108	0.0905509	0.973249	82.037	0.0228105	3.63033	0.00145974	0.335246	6.35416	NaB	before
mouse14	0.00947804	14.7251	0.0445468	1.14969	78.1654	0.0208517	4.64898	0.102363	1.13357	5.30832	Water	before
mouse15	0.00450232	44.4605	0.201479	0.39733	52.2979	0.0168837	2.35697	0.00145974	0.264512	1.17628	Water	before
mouse16	0.00145974	30.6859	0.345576	0.0733344	40.0336	0.00401832	28.7511	0.0562565	0.050229	1.30462	Water	before
mouse17	0.00145974	38.4238	0.883672	1.43936	50.9757	0.023596	8.04861	0.029495	0.17579	1.32667	Water	before
mouse18	0.00145974	26.007	0.819759	0.336243	65.5417	0.00798467	7.11878	0.114447	0.0541183	2.52016	Water	before
mouse01	0.00389264	35.9106	0.764904	0.107048	54.496	0.00291948	8.62123	0.0262753	0.0642286	1.51755	BA	after
mouse02	0.0344341	29.246	14.2201	0.686386	40.8916	0.00918242	14.7206	0.0791984	0.112485	1.39819	BA	after
mouse03	0.00582882	40.1156	0.208172	0.629512	54.0498	0.0174864	4.94117	0.00999226	0.0191518	1.34735	BA	after
mouse04	0.00145974	28.9684	5.00084	0.60828	59.7978	0.00145974	5.57418	0.0310611	0.0194132	2.06425	BA	after
mouse05	0.0210667	29.315	0.102855	0.857539	61.0005	0.0272628	8.22841	0.00145974	0.447358	2.08087	SPT	after
mouse06	0.00145974	29.0822	0.137143	0.27528	67.6055	0.00695652	2.89292	0.00145974	0.00145974	2.32463	SPT	after
mouse07	0.00145974	39.0301	0.513273	0.204195	58.0277	0.00145974	2.13848	0.023204	0.0631149	1.48674	SPT	after
mouse08	0.00145974	14.747	0.118062	0.463585	81.7621	0.00541571	2.87791	0.00145974	0.0259954	5.54433	SPT	after
mouse09	0.00145974	17.2627	0.336839	1.56774	72.0361	0.00500877	8.79164	0.00145974	0.00145974	4.17293	NaB	after
mouse10	0.00145974	46.1689	0.269167	6.12411	40.0075	0.00145974	7.43036	0.00145974	0.00145974	0.866546	NaB	after
mouse11	0.00145974	36.8912	0.0202627	2.01793	59.1623	0.00145974	1.89397	0.00145974	0.00715154	1.6037	NaB	after
mouse12	0.00145974	48.4779	0.592381	0.478268	47.5684	0.0100688	2.82262	0.00145974	0.0436315	0.981238	NaB	after
mouse13	0.00145974	47.2503	0.871735	0.483158	49.4029	0.00455809	1.91326	0.00145974	0.074069	1.04556	NaB	after
mouse14	0.00145974	19.0953	0.0732006	1.30056	68.2701	0.00145974	11.1315	0.00145974	0.125343	3.57522	Water	after
mouse15	0.00145974	20.4536	0.53796	0.735611	71.5192	0.00145974	6.4882	0.00637582	0.252642	3.49665	Water	after
mouse16	0.00145974	26.1892	0.652889	0.0552256	70.5476	0.00145974	2.53301	0.00981788	0.0122723	2.69377	Water	after
mouse17	0.00145974	48.4308	0.0577183	0.042258	45.582	0.00309205	5.84398	0.00145974	0.0401967	0.941178	Water	after
mouse18	0.00145974	57.6251	2.29751	1.15803	35.0767	0.00145974	3.80135	0.00145974	0.0413282	0.608706	Water	after

## Sheet: Filt_Phylum_Time_Comparisons
	Phylum	Water_Before Median RA (%)	Water_After Median RA (%)	Water Time Comparison p.adj	BA_Before Median RA (%)	BA_After Median RA (%)	BA Time Comparison p.adj	NaB_Before Median RA (%)	NaB_After Median RA (%)	NaB Time Comparison p.adj	SPT_Before Median RA (%)	SPT_After Median RA (%)	SPT Time Comparison p.adj
	Actinobacteria	0.00145974	0.00145974	0.984375	0.00145974	0.00486073	0.326609	0.00145974	0.00145974	NaN	0.00334297	0.00145974	1
	Bacteroidetes	30.6859	26.1892	1	13.3869	32.5783	0.28125	14.5582	46.1689	0.328125	21.192	29.1986	0.675
	Candidatus.Melainabacteria	0.345576	0.53796	0.984375	0.231708	2.88287	0.375	0.200725	0.336839	0.8125	0.113823	0.127603	1
	Deferribacteres	0.39733	0.735611	1	0.687502	0.618896	0.421875	0.519934	1.56774	0.8125	1.86112	0.369432	0.675
	Firmicutes	52.2979	68.2701	1	82.4324	54.2729	0.28125	70.4786	49.4029	0.4375	70.3831	64.303	1
	Proteobacteria	7.11878	5.84398	1	3.74382	7.0977	0.28125	9.35277	2.82262	0.328125	5.96294	2.88541	0.675
	Spirochaetes	0.0562565	0.00145974	0.5625	0.00802088	0.0286682	0.875	0.00145974	0.00145974	NaN	0.00334297	0.00145974	0.675
	Tenericutes	0.17579	0.0413282	0.5625	0.156516	0.0418209	0.421875	0.335246	0.00715154	0.328125	0.326605	0.0445552	0.675
	FB.ratio	1.32667	2.69377	1	6.20104	1.45787	0.28125	5.38283	1.04556	0.328125	3.11027	2.20275	0.9375

## Sheet: Phylum_Log2_Change
pairing	Actinobacteria	Bacteroidetes	Candidatus.Melainabacteria	Deferribacteres	Firmicutes	Other	Proteobacteria	Spirochaetes	Tenericutes	FB.ratio	group
mouse01	1.41504	1.30387	2.29833	-0.407994	-0.605319	-2.20584	2.11356	2.42351	-1.90903	-1.90919	BA
mouse02	4.56005	1.25797	6.01766	-0.691475	-1.0031	2.65316	1.73239	5.76169	1.05998	-2.26107	BA
mouse03	1.99749	3.06363	-0.228689	-2.05321	-0.71396	2.23493	0.456556	-0.157384	-1.90684	-3.77759	BA
mouse04	0	0.488423	1.80305	1.19041	-0.286594	-4.9595	0.520145	-1.13314	-5.19021	-0.775017	BA
mouse05	3.85118	0.385183	1.23988	-0.326519	-0.242032	1.80232	1.08151	0	0.174424	-0.627216	SPT
mouse06	-3.11291	0.206597	0.474082	0.39777	-0.0284297	-1.79314	-0.901777	0	-6.06287	-0.235026	SPT
mouse07	0	1.13247	-0.82975	-3.69629	-0.30755	-3.54061	-1.60847	-0.269913	-2.02458	-1.44002	SPT
mouse08	-1.84005	-0.4351	-0.126849	-2.95324	0.447844	-3.8555	-2.34394	-1.84005	-6.03135	0.882944	SPT
mouse09	0	-0.112048	-1.90989	2.40083	0.673966	-2.09777	-1.97395	0	-5.53363	0.786014	NaB
mouse10	0	1.66509	-1.50987	3.5581	-0.969925	-2.49348	0.448793	0	-7.8598	-2.63502	NaB
mouse11	0	0.673129	-3.30832	2.29833	-0.136099	-5.62004	-2.30398	0	-7.986	-0.809227	NaB
mouse12	0	1.91319	2.47587	-3.69763	-0.567181	-3.31523	-1.84541	0	-1.12258	-2.48037	NaB
mouse13	0	1.87175	3.26709	-1.01032	-0.73168	-2.3232	-0.924069	0	-2.17828	-2.60343	NaB
mouse14	-2.69888	0.374943	0.716533	0.177896	-0.195278	-3.83638	1.25966	-6.13184	-3.17692	-0.57022	Water
mouse15	-1.62496	-1.12017	1.41687	0.888604	0.451578	-3.53185	1.46089	2.1269	-0.0662363	1.57174	Water
mouse16	0	-0.228606	0.917835	-0.409154	0.817387	-1.46088	-3.50469	-2.51854	-2.03311	1.04599	Water
mouse17	0	0.333925	-3.93641	-5.09006	-0.161346	-2.93191	-0.461789	-4.33669	-2.12871	-0.495271	Water
mouse18	0	1.1478	1.4868	1.7841	-0.9019	-2.45152	-0.905116	-6.29282	-0.388989	-2.0497	Water

## Sheet: Phylum_Change_Comparisons
	Phylum	Water Median Log2FC	BA Median Log2FC	NaB Median Log2FC	SPT Median Log2FC	KW p value	Change in BA vs Change in Water p.adj	Change in NaB vs Change in Water p.adj	Change in SPT vs Change in Water p.adj
	Actinobacteria	0	1.70626	0	-0.920026	0.090974	0.10727	0.59684	0.82412
	Bacteroidetes	0.333925	1.28092	1.66509	0.29589	0.060562	0.12738	0.12738	0.84503
	Candidatus.Melainabacteria	0.917835	2.05069	-1.50987	0.173617	0.447128
	Deferribacteres	0.177896	-0.549735	2.29833	-1.63988	0.632652
	Firmicutes	-0.161346	-0.65964	-0.567181	-0.135231	0.213703
	Proteobacteria	-0.461789	1.12627	-1.84541	-1.25513	0.076212	0.32532	0.35421	0.62508
	Spirochaetes	-4.33669	1.13307	0	-0.134957	0.123335
	Tenericutes	-2.03311	-1.90794	-5.53363	-4.02797	0.269921
	FB.ratio	-0.495271	-2.08513	-2.48037	-0.431121	0.0747469	0.15184	0.15184	0.81238
