# Supplementary material for: The Potential Role of Boron in the Modulation of Gut Microbiota Composition: An In Vivo Pilot Study
Source: Pharmaceuticals (Basel). 2024 Oct 6;17(10):1334. doi: 10.3390/ph17101334 (PMC11510266; doi:10.3390/ph17101334)
Supplement: Supplementary file 1 [file pharmaceuticals-17-01334-s001.zip › TableS2_Phylum_Diversity_Analysis_Results.xlsx]

## Sheet: Phylum_Alpha_Diversity_Indices
id	pairing	Observed	Chao1	se.chao1	ACE	se.ACE	Shannon	Simpson	InvSimpson	Fisher	time	group
101	mouse01	8	8	0	8	1.22474	0.553248	0.293374	1.41518	0.71506	before	BA
102	mouse02	6	6	0	NaN	NaN	0.623478	0.310211	1.44972	0.521586	before	BA
104	mouse03	8	8	0.467707	9.11111	1.12582	0.491869	0.211534	1.26829	0.71506	before	BA
105	mouse04	9	9	0	9	0.942809	0.804215	0.423353	1.73416	0.813856	before	BA
107	mouse05	7	7	0	7	0.92582	0.766787	0.42562	1.74101	0.617588	before	SPT
108	mouse06	8	8	0	8	0.935414	0.791647	0.458258	1.8459	0.71506	before	SPT
109	mouse07	8	8	0	8	0.935414	0.877652	0.446032	1.80516	0.71506	before	SPT
120	mouse08	9	9	0	9	1.24722	1.11323	0.577876	2.36897	0.813856	before	SPT
115	mouse09	7	7	0	7	0.92582	1.1193	0.642024	2.79348	0.617588	before	NaB
116	mouse10	7	7	0	7	0.92582	0.7187	0.363308	1.57062	0.617588	before	NaB
117	mouse11	7	7	0	NaN	NaN	0.953453	0.513773	2.05665	0.617588	before	NaB
118	mouse12	7	7	0	NaN	NaN	0.935766	0.472933	1.89729	0.617588	before	NaB
119	mouse13	7	7	0	NaN	NaN	0.62265	0.309121	1.44743	0.617588	before	NaB
110	mouse14	9	9	0	9	0.942809	0.735988	0.365751	1.57667	0.813856	before	Water
111	mouse15	8	8	0	8	1.22474	0.84045	0.528415	2.12051	0.71506	before	Water
112	mouse16	8	8	0	8	0.935414	1.12038	0.662333	2.9615	0.71506	before	Water
113	mouse17	8	8	0	8	0.935414	1.03413	0.586766	2.41994	0.71506	before	Water
114	mouse18	8	8	0	8	0.935414	0.883196	0.49669	1.98685	0.71506	before	Water
321	mouse01	9	9	0	9	1.24722	0.96058	0.566139	2.30489	0.813856	after	BA
302	mouse02	9	9	0	9	0.942809	1.33521	0.70461	3.38536	0.813856	after	BA
304	mouse03	10	10	0	10	1.54919	0.89918	0.54482	2.19693	0.913862	after	BA
305	mouse04	7	7	0	NaN	NaN	1.0136	0.553581	2.24005	0.617588	after	BA
307	mouse05	8	8	0	NaN	NaN	0.945575	0.536382	2.15695	0.71506	after	SPT
308	mouse06	6	6	0	6	0.912871	0.753258	0.458708	1.84743	0.521586	after	SPT
309	mouse07	7	7	0	NaN	NaN	0.809434	0.509877	2.04031	0.617588	after	SPT
320	mouse08	7	7	0	7	0.92582	0.581436	0.308219	1.44554	0.617588	after	SPT
315	mouse09	6	6	0	6	0.912871	0.837895	0.443198	1.79597	0.521586	after	NaB
316	mouse10	5	5	0	NaN	NaN	1.104	0.618165	2.61893	0.427233	after	NaB
317	mouse11	7	7	0	7	1.19523	0.834352	0.513342	2.05483	0.617588	after	NaB
318	mouse12	8	8	0	8	1.22474	0.863283	0.537168	2.16061	0.71506	after	NaB
319	mouse13	7	7	0	7	0.92582	0.852355	0.532423	2.13868	0.617588	after	NaB
310	mouse14	7	7	0	7	0.92582	0.892863	0.484694	1.94059	0.617588	after	Water
311	mouse15	8	8	0	8	1.22474	0.822761	0.442848	1.79484	0.71506	after	Water
312	mouse16	7	7	0	7	1.19523	0.727522	0.433148	1.76413	0.617588	after	Water
313	mouse17	6	6	0	NaN	NaN	0.886367	0.554583	2.24509	0.521586	after	Water
314	mouse18	6	6	0	NaN	NaN	0.95073	0.542308	2.18487	0.521586	after	Water

## Sheet: Phylum_AD_Time_Comparisons
	Alpha Diversity	Water_Before Median	Water_After Median	Water Time Comparison p.adj	BA_Before Median	BA_After Median	BA Time Comparison p.adj	NaB_Before Median	NaB_After Median	NaB Time Comparison p.adj	SPT_Before Median	SPT_After Median	SPT Time Comparison p.adj
	Observed	8	7	0.266919	8	9	0.461451	7	7	0.879321	8	7	0.795616
	Shannon	0.883196	0.886367	0.8125	0.588363	0.98709	0.1875	0.935766	0.852355	1	0.834649	0.781346	0.875
	Simpson	0.528415	0.484694	0.8125	0.301793	0.55986	0.1875	0.472933	0.532423	0.879321	0.452145	0.484293	0.875

## Sheet: Phylum_AD_Rel_Changes
pairing	group	Observed Rel Change (%)	Shannon Rel Change (%)	Simpson Rel Change (%)
mouse01	BA	12.5	73.6256	92.9751
mouse02	BA	50	114.155	127.139
mouse03	BA	25	82.8088	157.556
mouse04	BA	-22.2222	26.0358	30.761
mouse05	SPT	14.2857	23.3165	26.0237
mouse06	SPT	-25	-4.84928	0.0982246
mouse07	SPT	-12.5	-7.77278	14.3142
mouse08	SPT	-22.2222	-47.7701	-46.6634
mouse09	NaB	-14.2857	-25.141	-30.9686
mouse10	NaB	-28.5714	53.6102	70.1489
mouse11	NaB	0	-12.4915	-0.083898
mouse12	NaB	14.2857	-7.74587	13.5823
mouse13	NaB	0	36.8915	72.2377
mouse14	Water	-22.2222	21.3148	32.5202
mouse15	Water	0	-2.10463	-16.1931
mouse16	Water	-12.5	-35.0646	-34.6027
mouse17	Water	-25	-14.2884	-5.4848
mouse18	Water	-25	7.64661	9.18421

## Sheet: Phylum_AD_Change_Comparisons
	AD_Index	Water Median Rel Change (%)	BA Median Rel Change (%)	NaB Median Rel Change (%)	SPT Median Rel Change (%)	KW p value	Change in BA vs Change in Water p.adj	Change in NaB vs Change in Water p.adj	Change in SPT vs Change in Water p.adj
	Observed	-22.2222	18.75	0	-17.3611	0.249065
	Shannon	-2.10463	78.2172	-7.74587	-6.31103	0.0459031	0.0428111	0.762703	0.900004
	Simpson	-5.4848	110.057	13.5823	7.20622	0.0485427	0.0541895	0.561389	0.812385

## Sheet: Phylum_Beta_Div_Pairwise_Perm
			bray.curtis_dist ~ group_time , strata = Null , permutations 9999
			Water_After vs Water_Before						BA_After vs BA_Before						NaB_After vs NaB_Before						SPT_After vs SPT_Before
			Df	SumOfSqs	R2	F	Pr(>F)	Sign. Code	Df	SumOfSqs	R2	F	Pr(>F)	Sign. Code	Df	SumOfSqs	R2	F	Pr(>F)	Sign. Code	Df	SumOfSqs	R2	F	Pr(>F)	Sign. Code
	BRAY CURTIS	Model	1	0.007821	0.02689	0.221	0.898		1	0.122502	0.55713	7.5481	0.03	*	1	0.19011	0.44295	6.3614	0.018	*	1	0.023747	0.16316	1.1699	0.425
		Residual	8	0.283077	0.97311				6	0.097377	0.44287				8	0.23909	0.55705				6	0.121791	0.83684
		Total	9	0.290898	1				7	0.219879	1				9	0.4292	1				7	0.145538	1
			jaccard_dist ~ group_time , strata = Null , permutations 9999
			Water_After vs Water_Before						BA_After vs BA_Before						NaB_After vs NaB_Before						SPT_After vs SPT_Before
			Df	SumOfSqs	R2	F	Pr(>F)	Sign. Code	Df	SumOfSqs	R2	F	Pr(>F)	Sign. Code	Df	SumOfSqs	R2	F	Pr(>F)	Sign. Code	Df	SumOfSqs	R2	F	Pr(>F)	Sign. Code
	JACCARD	Model	1	0.0779	0.05799	0.4925	0.88		1	0.44328	0.44363	4.7841	0.027	*	1	0.52185	0.30842	3.5678	0.02	*	1	0.08782	0.11726	0.797	0.633
		Residual	8	1.2654	0.94201				6	0.55593	0.55637				8	1.17015	0.69158				6	0.66109	0.88274
		Total	9	1.3433	1				7	0.99921	1				9	1.69201	1				7	0.74891	1
	Signif. codes:	0 ‘***’	0.001 ‘**’	0.01 ‘*’	0.05 ‘.’	0.1 ‘ ’	1
