# Supplementary material for: The Potential Role of Boron in the Modulation of Gut Microbiota Composition: An In Vivo Pilot Study
Source: Pharmaceuticals (Basel). 2024 Oct 6;17(10):1334. doi: 10.3390/ph17101334 (PMC11510266; doi:10.3390/ph17101334)
Supplement: Supplementary file 1 [file pharmaceuticals-17-01334-s001.zip › TableS3_Genus_DA_Analysis_Results.xlsx]

## Sheet: Raw_Genus_Counts
id	pairing	Bacteroides	Thermophagus	Barnesiella	Coprobacter	Macellibacteroides	Microbacter	Odoribacter	Paludibacter	Parabacteroides	Tannerella	Alloprevotella	Paraprevotella	Prevotella	Alistipes	Mucinivorans	Rikenella	Saccharibacteria.genera.incertae.sedis	Mucispirillum	Staphylococcus	Lactobacillus	Lactococcus	Streptococcus	Catabacter	Christensenella	Anaerobacter	Proteiniclasticum	Eubacterium	Lutispora	Acetatifactor	Butyrivibrio	Clostridium.XlVa	Clostridium.XlVb	Coprococcus	Eisenbergiella	Fusicatenibacter	Lachnospiracea.incertae.sedis	Marvinbryantia	Murimonas	Robinsoniella	Ruminococcus2	Peptococcus	Anaerobacterium	Anaerotruncus	Butyricicoccus	Cellulosibacter	Clostridium.IV	Ercella	Ethanoligenens
101	mouse01	381	24	899	290	40	70	3986	83	17	33	27	8	1124	570	3956	371	11	116	58	6507	51	123	61	63	41	331	31	33	553	8	8296	421	4096	8780	10	9510	1343	2589	11327	3845	111	1557	563	334	9	736	71	15
102	mouse02	1449	0	969	915	26	0	465	0	175	60	967	478	2472	572	838	587	0	904	0	591	0	10	317	46	7	214	272	0	1047	0	7251	2058	1346	5589	199	16773	2292	5053	10967	2097	71	402	1404	527	0	525	0	0
104	mouse03	207	0	140	239	216	7	893	0	50	10	137	12	469	313	738	390	3	2110	0	409	0	23	323	123	0	41	61	0	1035	0	17877	1065	229	12630	0	2533	572	6298	15470	1091	40	137	1836	1597	0	722	0	0
105	mouse04	541	0	2350	1087	0	0	3218	107	57	6	608	355	2510	247	5670	483	38	223	3	3307	28	54	636	236	39	336	9	4	7010	3	8287	1195	1089	9613	144	4122	120	1244	5239	2512	96	1549	951	502	38	1205	0	5
107	mouse05	5121	0	2166	3615	30	301	2110	0	248	0	259	491	4214	656	11	842	7	963	62	8450	878	486	79	124	166	3283	0	0	1798	0	5446	1795	565	3504	4	2786	308	5491	7242	0	79	448	986	1449	0	405	6	0
108	mouse06	1227	0	1850	3504	216	89	5450	49	33	0	0	67	2263	2255	2804	1861	21	182	47	5118	739	181	148	681	29	1274	16	0	1897	0	9684	695	889	5960	0	8546	6	831	8145	0	78	1491	1006	1136	50	624	0	0
109	mouse07	1516	0	2317	1614	0	51	1562	73	31	0	1158	248	2849	697	5243	433	17	2649	69	16771	19	192	198	750	19	650	349	0	5349	0	13787	837	1892	4331	6	5982	65	252	2749	8	55	3595	1559	661	0	650	14	12
120	mouse08	1092	0	1823	1593	29	155	860	221	98	375	280	121	3075	649	175	553	45	2061	0	6833	0	88	41	38	35	9	15	0	283	0	3457	600	3941	2384	0	2956	2059	1090	2359	43	16	544	1422	316	0	654	0	0
115	mouse09	553	0	959	866	0	106	9136	133	70	0	0	425	1804	819	6802	757	26	360	74	5511	0	141	256	144	93	1629	8	0	314	0	6254	470	2336	14198	29	3472	388	2288	645	1517	27	1689	907	397	9	1021	0	0
116	mouse10	519	10	620	4033	31	14	4077	0	15	4	0	703	793	174	2649	279	8	502	181	8977	33	258	451	134	6	0	0	0	1422	0	16738	389	1650	17398	4	4429	303	255	6166	18	81	974	531	4433	37	1300	9	0
117	mouse11	4225	0	4419	4258	72	260	5403	89	589	0	15	991	1925	2858	4120	2104	92	560	0	3044	852	366	826	461	123	761	38	7	3002	0	17264	885	6470	8683	84	3583	1079	561	16230	1608	116	760	1449	2074	60	719	8	0
118	mouse12	859	0	1803	2351	0	145	2642	0	4	173	5	74	2420	335	529	829	96	5944	0	17347	1146	991	47	203	132	918	295	7	2744	0	5299	1013	1004	5186	0	10943	380	494	1157	1838	33	2317	1238	903	0	868	546	260
119	mouse13	1108	7	1563	1132	308	63	6845	18	50	0	0	90	2489	875	2341	1634	33	1408	0	3115	0	538	542	137	1007	61	0	0	1116	0	16727	7703	18109	4210	559	8660	6375	2003	9011	1835	64	910	2124	1380	6	1029	40	0
110	mouse14	486	0	1828	1246	13	29	1685	16	71	0	0	359	7149	615	1234	805	22	1213	0	17709	0	762	225	73	83	1484	25	0	10211	0	7447	711	6207	6203	533	1663	2022	7068	800	0	59	555	835	1110	0	1010	0	484
111	mouse15	3231	9	5129	3221	18	714	7396	0	31	0	0	435	11747	2757	2546	1754	15	353	8	7068	0	219	267	116	14	432	0	6	2530	0	6805	152	3424	1879	105	1665	19	1498	3629	1976	28	1722	532	1071	0	519	542	108
112	mouse16	1118	0	2782	4624	1775	0	10559	0	397	0	2031	1038	3089	1117	1612	306	4	73	86	15288	402	200	337	172	46	642	74	0	412	0	3596	86	223	1779	7	2111	345	969	2524	1759	3	1667	221	230	0	640	2231	0
113	mouse17	1470	0	2508	2754	2029	401	7278	59	150	9	745	275	6083	1233	6805	289	20	1220	0	3245	3	400	275	459	38	587	576	0	248	0	4915	469	636	4374	58	2433	1462	1511	2857	1373	13	717	377	1062	29	821	0	11
114	mouse18	2777	0	5191	5678	752	203	2847	78	745	342	372	67	2812	1994	4645	688	9	377	242	15192	0	2717	124	569	28	1383	1028	0	4098	0	13564	249	438	6889	154	5245	1821	0	2924	2166	29	1120	1300	719	8	714	25	0
321	mouse01	1709	0	3799	2310	868	510	10465	282	135	0	288	481	6647	1685	6361	729	3	110	0	24728	412	444	227	411	629	2476	361	0	78	0	2490	252	704	4244	41	3843	211	1046	2143	0	27	2575	473	199	0	757	0	95
302	mouse02	4045	0	3774	2893	120	2416	1715	822	93	0	3108	543	2280	722	1431	244	8	595	87	4672	3	122	51	156	82	921	626	35	4115	0	3468	572	478	1387	14	1160	1869	627	2060	882	28	2286	777	434	35	652	71	0
304	mouse03	5663	0	5182	8926	81	3476	4507	1406	544	0	1187	555	7756	2347	2576	1526	21	756	0	8417	13	87	439	429	229	84	30	0	909	0	10127	633	3198	8588	0	2265	61	930	10012	4	61	915	1437	779	0	631	79	0
305	mouse04	936	0	6839	5211	333	1291	741	1089	100	229	946	65	1910	561	1106	212	0	470	37	10174	24	163	90	259	0	138	147	0	1602	0	4609	370	1812	3436	10	973	128	390	10220	66	49	2407	728	145	0	469	15	77
307	mouse05	2846	0	3819	3451	0	1278	1740	0	36	490	349	146	6633	1384	130	1140	22	672	25	24570	1748	384	174	6	255	838	0	0	617	0	3522	492	499	2617	9	1202	114	687	5431	41	24	799	549	370	22	910	0	0
308	mouse06	1120	0	1376	4309	74	482	6368	4547	131	20	133	48	2065	1014	3996	1274	7	277	0	10680	56	120	152	103	71	202	367	13	2350	0	10152	335	606	7892	0	4509	122	837	13870	150	19	570	772	696	32	589	0	0
309	mouse07	2636	0	6709	6792	0	2747	2156	1846	211	243	1564	247	9823	1016	2623	424	0	214	0	19644	0	160	82	141	504	791	738	0	860	0	6553	593	4212	7506	0	3824	246	40	367	154	26	1478	1040	494	0	697	0	35
320	mouse08	825	0	444	1782	0	565	5355	71	449	0	5	134	1145	262	1575	611	2	428	0	52835	0	702	203	55	5	0	0	38	254	0	3994	115	222	4706	30	1283	532	639	3401	3	26	381	213	212	46	388	14	26
315	mouse09	103	0	443	707	0	519	2840	3767	54	0	6	68	429	260	2984	272	4	1249	0	21222	0	298	140	61	0	0	41	0	414	0	4446	153	2812	14444	0	2568	227	682	810	101	20	487	637	307	22	908	0	0
316	mouse10	3775	0	1420	6485	0	2108	11122	3734	613	0	6	222	1231	1817	3957	1423	0	5408	0	7870	21	275	382	13	94	31	0	8	554	0	4442	433	959	2430	0	984	78	1160	5655	828	19	0	618	451	0	416	0	5
317	mouse11	4442	0	5588	4591	112	1408	2660	1437	551	0	778	308	3483	1300	1514	987	0	1683	0	13806	77	119	182	106	75	0	7	0	529	0	8320	198	401	3016	0	2625	12	2237	5012	143	39	184	1081	379	18	559	0	4
318	mouse12	552	0	1842	6427	801	359	5180	49	24	0	0	59	8399	290	3875	356	6	285	0	3229	338	194	0	439	19	212	196	0	84	0	3347	277	0	4351	0	1804	405	2391	2598	499	8	731	469	172	0	221	0	185
319	mouse13	4106	0	6007	2974	62	822	11492	101	166	0	280	162	8159	710	5199	718	4	424	0	15824	0	278	290	345	249	902	4	0	341	0	3901	430	144	2750	19	1585	221	1363	1637	1172	12	874	329	711	0	327	15	99
310	mouse14	2480	0	2604	2016	116	1791	3082	339	338	0	816	595	2185	569	880	379	0	1297	0	32973	0	200	95	16	114	520	6	0	44	0	3907	464	4854	7980	65	1781	10	783	3645	0	9	0	776	1456	0	451	0	881
311	mouse15	898	0	1145	3231	69	757	11100	756	197	0	581	15	2634	811	1362	654	0	920	0	18722	5	285	337	428	245	591	36	33	1950	0	10279	887	5662	8305	0	7054	1263	548	13213	18	61	1577	1785	1100	0	1008	140	81
312	mouse16	1564	0	2541	3360	96	3744	2424	804	351	0	1869	771	1245	678	651	292	0	45	55	37339	40	91	129	0	498	1603	0	14	636	0	1182	68	271	4656	27	2467	62	272	1044	620	0	1209	400	118	41	918	0	100
313	mouse17	2156	0	3728	21499	17	872	2916	415	24	46	560	133	9180	1375	1002	1234	3	35	0	6471	0	337	434	1345	62	573	181	0	2941	0	5727	382	556	9172	80	2126	8	310	3293	1044	8	1234	744	293	29	690	0	269
314	mouse18	3382	0	5500	21944	0	10425	8153	3204	520	0	131	1430	3980	995	3782	1264	0	1362	39	6947	5	103	105	53	307	944	550	11	674	0	6623	453	373	8530	0	949	209	469	1036	1215	36	384	813	314	0	647	0	12
[truncated: 261 more columns]

## Sheet: Filtered_Genus_Rel_Abund
id	pairing	Bacteroides	Barnesiella	Coprobacter	Macellibacteroides	Microbacter	Odoribacter	Paludibacter	Parabacteroides	Tannerella	Alloprevotella	Paraprevotella	Prevotella	Alistipes	Mucinivorans	Rikenella	Saccharibacteria.genera.incertae.sedis	Mucispirillum	Staphylococcus	Lactobacillus	Lactococcus	Streptococcus	Catabacter	Christensenella	Anaerobacter	Proteiniclasticum	Eubacterium	Lutispora	Acetatifactor	Clostridium.XlVa	Clostridium.XlVb	Coprococcus	Eisenbergiella	Fusicatenibacter	Lachnospiracea.incertae.sedis	Marvinbryantia	Murimonas	Robinsoniella	Ruminococcus2	Peptococcus	Anaerobacterium	Anaerotruncus	Butyricicoccus	Cellulosibacter	Clostridium.IV	Ercella	Ethanoligenens	Flavonifractor	Intestinimonas
101	mouse01	0.466512	1.10077	0.355088	0.0489776	0.0857108	4.88062	0.101629	0.0208155	0.0404065	0.0330599	0.00979552	1.37627	0.697931	4.84388	0.454267	0.0134688	0.142035	0.0710175	7.96743	0.0624464	0.150606	0.0746908	0.0771397	0.050202	0.40529	0.0379576	0.0404065	0.677115	10.158	0.515489	5.01531	10.7506	0.0122444	11.6444	1.64442	3.17007	13.8692	4.70797	0.135913	1.90645	0.68936	0.408963	0.01102	0.901188	0.0869352	0.0183666	0.604873	1.33831
102	mouse02	1.77674	1.18817	1.12196	0.0318807	0.00100275	0.570174	0.00100275	0.214582	0.0735709	1.18572	0.586115	3.03112	0.701376	1.02754	0.719768	0.00100275	1.10847	0.00100275	0.724673	0.00100275	0.0122618	0.3887	0.0564043	0.00858327	0.262403	0.333521	0.00100275	1.28381	8.89104	2.52348	1.65044	6.85313	0.24401	20.5667	2.81041	6.19589	13.4475	2.5713	0.0870589	0.492925	1.72156	0.646198	0.00100275	0.643745	0.00100275	0.00100275	0.492925	0.00100275
104	mouse03	0.256312	0.173351	0.295935	0.267456	0.00866755	1.10573	0.00100275	0.0619111	0.0123822	0.169636	0.0148587	0.580726	0.387563	0.913807	0.482906	0.00371466	2.61265	0.00100275	0.506433	0.00100275	0.0284791	0.399946	0.152301	0.00100275	0.0507671	0.0755315	0.00100275	1.28156	22.1357	1.31871	0.283553	15.6387	0.00100275	3.13641	0.708263	7.79832	19.1553	1.3509	0.0495289	0.169636	2.27337	1.97744	0.00100275	0.893996	0.00100275	0.00100275	0.00100275	1.07849
105	mouse04	0.646619	2.80879	1.29921	0.00100275	0.00100275	3.84625	0.127889	0.068128	0.00717137	0.726699	0.424306	3.00002	0.295221	6.77695	0.577295	0.0454187	0.266536	0.00358569	3.95262	0.0334664	0.0645423	0.760165	0.282074	0.0466139	0.401597	0.0107571	0.00478091	8.37855	9.90486	1.4283	1.3016	11.4897	0.172113	4.92673	0.143427	1.48686	6.2618	3.00241	0.114742	1.85141	1.13666	0.600005	0.0454187	1.44025	0.00100275	0.00597614	1.13666	0.00100275
107	mouse05	5.7184	2.41868	4.03672	0.0334997	0.336114	2.35615	0.00100275	0.276931	0.00100275	0.289214	0.548279	4.70559	0.732527	0.0122832	0.940225	0.0078166	1.07534	0.0692327	9.43575	0.980425	0.542695	0.0882159	0.138465	0.185365	3.66599	0.00100275	0.00100275	2.00775	6.08131	2.0044	0.630911	3.91277	0.00446663	3.11101	0.34393	6.13156	8.08683	0.00100275	0.0882159	0.500262	1.10102	1.61804	0.00100275	0.452246	0.00669994	0.00100275	0.00100275	0.674461
108	mouse06	1.40866	2.1239	4.02278	0.247979	0.102177	6.25689	0.0562546	0.0378857	0.00100275	0.00100275	0.0769195	2.59804	2.58886	3.21914	2.13653	0.0241091	0.208946	0.0539585	5.87573	0.848411	0.207798	0.169912	0.781824	0.0332935	1.46262	0.0183688	0.00100275	2.17786	11.1177	0.797897	1.02062	6.8424	0.00100275	9.81126	0.00688832	0.954032	9.35089	0.00100275	0.0895481	1.71175	1.15494	1.30419	0.0574026	0.716385	0.00100275	0.00100275	0.00100275	2.79895
109	mouse07	1.5148	2.31517	1.61273	0.00100275	0.0509597	1.56077	0.0729424	0.0309755	0.00100275	1.15709	0.247804	2.84675	0.69645	5.23886	0.432658	0.0169866	2.64691	0.0689455	16.7578	0.018985	0.191848	0.197844	0.749408	0.018985	0.649487	0.348725	0.00100275	5.34478	13.7761	0.836339	1.89051	4.32758	0.00599526	5.97728	0.0649487	0.251801	2.74683	0.00799368	0.0549566	3.59216	1.55777	0.660478	0.00100275	0.649487	0.0139889	0.0119905	0.00100275	0.00100275
120	mouse08	1.90234	3.17579	2.77512	0.05052	0.270021	1.49818	0.384997	0.170723	0.653276	0.487779	0.21079	5.35686	1.1306	0.304862	0.963364	0.0783931	3.5904	0.00100275	11.9036	0.00100275	0.153302	0.0714248	0.0661986	0.0609724	0.0156786	0.026131	0.00100275	0.493006	6.02233	1.04524	6.86549	4.15309	0.00100275	5.14956	3.58692	1.89886	4.10954	0.074909	0.0278731	0.947686	2.47722	0.550494	0.00100275	1.13931	0.00100275	0.00100275	0.114977	0.508684
115	mouse09	0.456011	0.790804	0.714115	0.00100275	0.087409	7.53366	0.109674	0.0577229	0.00100275	0.00100275	0.350461	1.4876	0.675358	5.60902	0.624232	0.0214399	0.296861	0.0610214	4.54444	0.00100275	0.11627	0.211101	0.118744	0.076689	1.34329	0.0065969	0.00100275	0.258928	5.15713	0.387568	1.9263	11.7079	0.0239138	2.86306	0.31995	1.88671	0.531875	1.25094	0.0222646	1.39277	0.747924	0.327371	0.00742152	0.84193	0.00100275	0.00100275	0.0634952	0.00100275
116	mouse10	0.533292	0.637074	4.14406	0.0318537	0.0143855	4.18927	0.00100275	0.0154131	0.00411015	0.00100275	0.722359	0.814838	0.178792	2.72195	0.286683	0.0082203	0.515824	0.185984	9.22421	0.0339088	0.265105	0.46342	0.13769	0.00616523	0.00100275	0.00100275	0.00100275	1.46116	17.1989	0.399712	1.69544	17.8771	0.00411015	4.55097	0.311344	0.262022	6.3358	0.0184957	0.0832306	1.00082	0.545623	4.55508	0.0380189	1.3358	0.00924784	0.00100275	0.00100275	0.144883
117	mouse11	3.09512	3.23724	3.1193	0.0527453	0.190469	3.9581	0.0651991	0.431486	0.00100275	0.0109886	0.725981	1.4102	2.0937	3.0182	1.54134	0.0673968	0.410241	0.00100275	2.22995	0.624153	0.268122	0.605106	0.337717	0.0901066	0.557489	0.0278378	0.00512802	2.19919	12.6472	0.648328	4.73975	6.36094	0.0615362	2.62481	0.790447	0.410974	11.8897	1.17798	0.0849786	0.556756	1.0615	1.51936	0.0439544	0.526721	0.00586059	0.00100275	0.00100275	0.884217
118	mouse12	0.896772	1.88228	2.45438	0.00100275	0.151376	2.75817	0.00100275	0.00417589	0.180607	0.00521986	0.0772539	2.52641	0.349731	0.552261	0.865453	0.100221	6.20537	0.00100275	18.1098	1.19639	1.03458	0.0490667	0.211926	0.137804	0.958366	0.307972	0.0073078	2.86466	5.53201	1.05754	1.04815	5.41404	0.00100275	11.4242	0.396709	0.515722	1.20788	1.91882	0.0344511	2.41888	1.29244	0.942707	0.00100275	0.906168	0.570009	0.271433	0.0104397	1.04293
119	mouse13	0.765881	1.08039	0.78247	0.212898	0.0435474	4.73146	0.0124421	0.0345614	0.00100275	0.00100275	0.0622105	1.72047	0.604825	1.61817	1.12947	0.0228105	0.973249	0.00100275	2.15318	0.00100275	0.371881	0.374646	0.0946983	0.696067	0.0421649	0.00100275	0.00100275	0.771411	11.5622	5.32453	12.5175	2.91007	0.386397	5.98604	4.40658	1.38453	6.22866	1.2684	0.0442386	0.629018	1.46817	0.953895	0.00414737	0.711274	0.0276491	0.00100275	0.0179719	0.942144
110	mouse14	0.460633	1.73259	1.18096	0.0123215	0.0274863	1.59705	0.0151649	0.0672941	0.00100275	0.00100275	0.340262	6.77585	0.5829	1.16959	0.762983	0.0208517	1.14969	0.00100275	16.7847	0.00100275	0.722227	0.213256	0.0691897	0.0786678	1.40654	0.0236951	0.00100275	9.67803	7.0583	0.673889	5.88302	5.87923	0.50518	1.5762	1.91646	6.69908	0.758244	0.00100275	0.0559205	0.526031	0.791417	1.05206	0.00100275	0.957282	0.00100275	0.458737	0.266333	0.00100275
111	mouse15	3.63675	5.77311	3.6255	0.0202605	0.803665	8.3248	0.00100275	0.034893	0.00100275	0.00100275	0.489628	13.2222	3.10323	2.86573	1.97427	0.0168837	0.39733	0.00900465	7.95561	0.00100275	0.246502	0.30053	0.130567	0.0157581	0.486251	0.00100275	0.00675349	2.84772	7.65958	0.171088	3.85399	2.11497	0.118186	1.87409	0.021386	1.68612	4.08473	2.22415	0.0315163	1.93825	0.598809	1.2055	0.00100275	0.584177	0.610065	0.121563	0.301656	0.00675349
112	mouse16	1.12312	2.79474	4.64518	1.78313	0.00100275	10.6074	0.00100275	0.398819	0.00100275	2.0403	1.04275	3.10315	1.12212	1.61938	0.307402	0.00401832	0.0733344	0.086394	15.358	0.403842	0.200916	0.338544	0.172788	0.0462107	0.644941	0.074339	0.00100275	0.413887	3.61247	0.086394	0.224022	1.78715	0.00703207	2.12067	0.34658	0.973439	2.53556	1.76706	0.00301374	1.67464	0.222012	0.231054	0.00100275	0.642932	2.24122	0.00100275	0.177811	0.00100275
113	mouse17	1.73431	2.95894	3.24917	2.39382	0.473101	8.5866	0.0696083	0.17697	0.0106182	0.878952	0.324445	7.17673	1.4547	8.02855	0.340963	0.023596	1.43936	0.00100275	3.82846	0.00353941	0.471921	0.324445	0.541529	0.0448325	0.692544	0.679566	0.00100275	0.292591	5.79873	0.553327	0.750354	5.16045	0.0684285	2.87046	1.72487	1.78268	3.37069	1.61987	0.0153374	0.845918	0.444785	1.25295	0.0342143	0.968617	0.00100275	0.0129778	0.745635	1.65998
114	mouse18	2.46371	4.60538	5.03744	0.667163	0.180099	2.52582	0.0692005	0.660953	0.303417	0.330033	0.0594414	2.49477	1.76905	4.12098	0.610384	0.00798467	0.334469	0.214699	13.4781	0.00100275	2.41048	0.110011	0.504809	0.0248412	1.22698	0.912027	0.00100275	3.63569	12.0338	0.220909	0.388587	6.11182	0.136627	4.65329	1.61556	0.00100275	2.59413	1.92164	0.0257284	0.993648	1.15334	0.637886	0.00709748	0.63345	0.0221796	0.00100275	0.00100275	0.452465
321	mouse01	1.66313	3.69704	2.248	0.844703	0.496312	10.1841	0.274431	0.131377	0.00100275	0.28027	0.46809	6.4686	1.63978	6.19027	0.709434	0.00291948	0.107048	0.00100275	24.0643	0.400942	0.432083	0.220907	0.399969	0.612118	2.40954	0.351311	0.00100275	0.0759065	2.42317	0.245236	0.685105	4.13009	0.0398996	3.73985	0.205337	1.01793	2.08548	0.00100275	0.0262753	2.50589	0.460305	0.193659	0.00100275	0.736682	0.00100275	0.0924502	0.747387	0.188793
302	mouse02	4.64286	4.33181	3.32059	0.137736	2.77309	1.96848	0.943494	0.106746	0.00100275	3.56737	0.623257	2.61699	0.828713	1.64251	0.280064	0.00918242	0.682943	0.0998588	5.36253	0.00344341	0.140032	0.0585379	0.179057	0.0941198	1.05713	0.718524	0.0401731	4.72321	3.98058	0.656543	0.54865	1.592	0.0160692	1.33145	2.14524	0.719672	2.36447	1.01236	0.0321385	2.62388	0.891843	0.498146	0.0401731	0.748367	0.081494	0.00100275	0.580788	0.0183648
304	mouse03	4.71551	4.31499	7.43257	0.0674477	2.89442	3.75292	1.17076	0.452982	0.00100275	0.988401	0.462142	6.45833	1.95432	2.145	1.27068	0.0174864	0.629512	0.00100275	7.00873	0.0108249	0.0724439	0.36555	0.357223	0.190686	0.0699458	0.0249806	0.00100275	0.756913	8.43263	0.527092	2.66294	7.15112	0.00100275	1.88604	0.050794	0.7744	8.33687	0.00333075	0.050794	0.76191	1.19657	0.648664	0.00100275	0.525426	0.0657824	0.00100275	0.639504	0.459644
305	mouse04	1.21138	8.85113	6.74415	0.430973	1.67083	0.959012	1.4094	0.129421	0.296375	1.22433	0.0841239	2.47195	0.726054	1.4314	0.274373	0.00100275	0.60828	0.0478859	13.1673	0.0310611	0.210957	0.116479	0.335201	0.00100275	0.178601	0.190249	0.00100275	2.07333	5.96503	0.478859	2.34511	4.44692	0.0129421	1.25927	0.165659	0.504743	13.2269	0.0854181	0.0634165	3.11517	0.942187	0.187661	0.00100275	0.606986	0.0194132	0.0996544	0.446504	0.00100275
307	mouse05	3.52682	4.73258	4.27654	0.00100275	1.58372	2.15624	0.00100275	0.0446119	0.607217	0.432487	0.180926	8.21974	1.71508	0.161098	1.41271	0.0272628	0.832755	0.0309805	30.4476	2.16615	0.47586	0.215624	0.00743531	0.316001	1.03847	0.00100275	0.00100275	0.764598	4.36453	0.609696	0.61837	3.24304	0.011153	1.48954	0.141271	0.851343	6.7302	0.050808	0.0297413	0.990136	0.680331	0.458511	0.0272628	1.12769	0.00100275	0.00100275	0.112769	0.324675
308	mouse06	1.11304	1.36745	4.28224	0.0735404	0.479006	6.32845	4.51876	0.130186	0.0198758	0.132174	0.0477019	2.05217	1.0077	3.97118	1.26609	0.00695652	0.27528	0.00100275	10.6137	0.0556522	0.119255	0.151056	0.10236	0.070559	0.200745	0.36472	0.0129193	2.3354	10.0889	0.332919	0.602236	7.84298	0.00100275	4.48099	0.121242	0.831801	13.7839	0.149068	0.018882	0.56646	0.767205	0.691677	0.0318012	0.585342	0.00100275	0.00100275	0.00100275	1.38733
309	mouse07	2.44663	6.22703	6.30407	0.00100275	2.54966	2.00111	1.71338	0.195842	0.225543	1.45164	0.229256	9.11732	0.943011	2.43456	0.39354	0.00100275	0.198626	0.00100275	18.2328	0.00100275	0.148506	0.0761092	0.130871	0.467793	0.734175	0.684982	0.00100275	0.798218	6.08224	0.550399	3.90941	6.96677	0.00100275	3.54929	0.228327	0.0371264	0.340635	0.142937	0.0241322	1.37182	0.965287	0.458511	0.00100275	0.646928	0.00100275	0.0324856	1.52868	0.514201
320	mouse08	0.893592	0.480915	1.93016	0.00100275	0.611975	5.80023	0.0769031	0.486331	0.00100275	0.00541571	0.145141	1.2402	0.283783	1.70595	0.6618	0.00216628	0.463585	0.00100275	57.2278	0.00100275	0.760366	0.219878	0.0595728	0.00541571	0.00100275	0.00100275	0.0411594	0.275118	4.32607	0.124561	0.240458	5.09727	0.0324943	1.38967	0.576232	0.692128	3.68377	0.00324943	0.0281617	0.412677	0.230709	0.229626	0.0498245	0.420259	0.015164	0.0281617	0.240458	0.00100275
315	mouse09	0.128976	0.554721	0.885299	0.00100275	0.649887	3.55622	4.717	0.0676183	0.00100275	0.00751315	0.085149	0.53719	0.32557	3.73654	0.340596	0.00500877	1.56399	0.00100275	26.574	0.00100275	0.373153	0.175307	0.0763837	0.00100275	0.00100275	0.0513398	0.00100275	0.518407	5.56724	0.191585	3.52116	18.0867	0.00100275	3.21563	0.284247	0.853994	1.01427	0.126471	0.0250438	0.609817	0.797646	0.384423	0.0275482	1.13699	0.00100275	0.00100275	0.00100275	0.145254
316	mouse10	4.26935	1.60595	7.33423	0.00100275	2.38405	12.5785	4.22298	0.693274	0.00100275	0.00678572	0.251072	1.3922	2.05494	4.47518	1.60935	0.00100275	6.11619	0.00100275	8.9006	0.02375	0.311012	0.432024	0.0147024	0.10631	0.0350595	0.00100275	0.00904762	0.626548	5.02369	0.489703	1.08458	2.74822	0.00100275	1.11286	0.0882143	1.31191	6.39554	0.936429	0.0214881	0.00100275	0.698929	0.51006	0.00100275	0.470476	0.00100275	0.00565477	0.940953	0.00100275
317	mouse11	5.29452	6.66047	5.47212	0.133495	1.67823	3.17052	1.71279	0.65675	0.00100275	0.927317	0.367112	4.15147	1.5495	1.80457	1.17643	0.00100275	2.00601	0.00100275	16.4557	0.0917781	0.141839	0.21693	0.126344	0.0893943	0.00100275	0.00834346	0.00100275	0.630528	9.9168	0.236001	0.477961	3.59484	0.00100275	3.1288	0.0143031	2.66633	5.97392	0.170445	0.046485	0.219314	1.28847	0.451739	0.0214546	0.666285	0.00100275	0.00476769	0.843882	0.783094
318	mouse12	0.92633	3.09112	10.7854	1.34419	0.60245	8.69273	0.0822286	0.0402752	0.00100275	0.00100275	0.0990099	14.0946	0.486659	6.50277	0.597416	0.0100688	0.478268	0.00100275	5.41869	0.567209	0.325558	0.00100275	0.736701	0.0318845	0.355764	0.328914	0.00100275	0.140963	5.61671	0.464843	0.00100275	7.30156	0.00100275	3.02735	0.679644	4.01242	4.35979	0.837389	0.0134251	1.22672	0.787045	0.288639	0.00100275	0.370868	0.00100275	0.310455	0.303742	0.00100275
319	mouse13	4.67888	6.84512	3.38894	0.0706504	0.936688	13.0954	0.115092	0.189161	0.00100275	0.319067	0.184603	9.29737	0.809061	5.92438	0.818178	0.00455809	0.483158	0.00100275	18.0318	0.00100275	0.316787	0.330462	0.393136	0.283741	1.02785	0.00455809	0.00100275	0.388577	4.44528	0.489995	0.164091	3.13369	0.0216509	1.80614	0.251835	1.55317	1.8654	1.33552	0.0136743	0.995943	0.374903	0.810201	0.00100275	0.372624	0.0170928	0.112813	0.00100275	0.869456
310	mouse14	2.48681	2.61115	2.02154	0.116319	1.79592	3.09047	0.339931	0.338929	0.00100275	0.818242	0.596635	2.191	0.570563	0.882418	0.380041	0.00100275	1.30056	0.00100275	33.0636	0.00100275	0.20055	0.095261	0.016044	0.114313	0.521429	0.00601649	0.00100275	0.0441209	3.91773	0.465275	4.86734	8.00193	0.0651786	1.78589	0.0100275	0.785151	3.65501	0.00100275	0.00902473	0.00100275	0.778132	1.46	0.00100275	0.452239	0.00100275	0.883421	0.306841	0.137376
311	mouse15	0.715686	0.91254	2.57504	0.0549915	0.603312	8.84645	0.602515	0.157005	0.00100275	0.463044	0.0119547	2.09924	0.646349	1.08548	0.521224	0.00100275	0.73322	0.00100275	14.921	0.00398489	0.227139	0.268582	0.341107	0.19526	0.471014	0.0286912	0.0263003	1.55411	8.19214	0.706919	4.51249	6.6189	0.00100275	5.62188	1.00658	0.436744	10.5305	0.0143456	0.0486156	1.25683	1.42261	0.876676	0.00100275	0.803354	0.111577	0.0645552	0.592952	0.644755
312	mouse16	1.9194	3.1184	4.12351	0.117815	4.59477	2.97482	0.986697	0.430759	0.00100275	2.2937	0.946198	1.52791	0.832065	0.79893	0.358353	0.00100275	0.0552256	0.0674979	45.8237	0.0490894	0.111678	0.158313	0.00100275	0.611163	1.96726	0.00100275	0.0171813	0.780521	1.45059	0.083452	0.332581	5.71401	0.0331353	3.02759	0.0760886	0.333808	1.28123	0.760886	0.00100275	1.48373	0.490894	0.144814	0.0503166	1.1266	0.00100275	0.122723	0.0122723	0.418487
313	mouse17	2.22215	3.84239	22.1587	0.0175216	0.898756	3.00547	0.427734	0.0247364	0.0474114	0.577183	0.137081	9.46167	1.41719	1.03274	1.27186	0.00309205	0.0360739	0.00100275	6.66955	0.00100275	0.34734	0.447317	1.38627	0.0639024	0.590582	0.186554	0.00100275	3.03124	5.90272	0.393721	0.57306	9.45343	0.0824547	2.19123	0.00824547	0.319512	3.39404	1.07603	0.00824547	1.27186	0.766828	0.30199	0.0298898	0.711172	0.00100275	0.277254	0.450409	0.822485
314	mouse18	2.85249	4.63888	18.5083	0.00100275	8.79279	6.87651	2.70236	0.438585	0.00100275	0.11049	1.20611	3.35687	0.839216	3.18987	1.0661	0.00100275	1.14876	0.0328939	5.85933	0.00421717	0.0868736	0.0885605	0.044702	0.258934	0.796201	0.463888	0.00927777	0.568474	5.58606	0.382075	0.314601	7.19449	0.00100275	0.800418	0.176278	0.39557	0.873797	1.02477	0.0303636	0.323878	0.685711	0.264838	0.00100275	0.545701	0.00100275	0.0101212	0.00100275	0.419186
[truncated: 48 more columns]

## Sheet: Filt_Genus_Time_Comparisons
	Genus	Water_Before Median RA (%)	Water_After Median RA (%)	Water Time Comparison p.adj	BA_Before Median RA (%)	BA_After Median RA (%)	BA Time Comparison p.adj	NaB_Before Median RA (%)	NaB_After Median RA (%)	NaB Time Comparison p.adj	SPT_Before Median RA (%)	SPT_After Median RA (%)	SPT Time Comparison p.adj
	Bacteroides	1.73431	2.22215	0.903846	0.556565	3.153	0.430556	0.765881	4.26935	0.522727	1.70857	1.77984	0.810852
	Barnesiella	2.95894	3.1184	0.903846	1.14447	4.3234	0.430556	1.08039	3.09112	0.5	2.36693	3.05001	1
	Coprobacter	3.6255	4.12351	0.761574	0.738522	5.03237	0.430556	2.45438	5.47212	0.5	3.39895	4.27939	0.963115
	Macellibacteroides	0.667163	0.0549915	0.734375	0.0404292	0.284355	0.658019	0.0318537	0.0706504	0.971261	0.0420099	0.00100275	0.810852
	Microbacter	0.180099	1.79592	0.534091	0.00483515	2.22196	0.430556	0.087409	0.936688	0.5	0.186099	1.09785	0.810852
	Odoribacter	8.3248	3.09047	1	2.47599	2.8607	0.880682	4.18927	8.69273	0.625	1.95846	3.97823	0.810852
	Paludibacter	0.0151649	0.602515	0.489583	0.0513156	1.05713	0.430556	0.0124421	1.71279	0.5	0.0645985	0.895144	0.810852
	Parabacteroides	0.17697	0.338929	1	0.0650196	0.130399	0.658019	0.0345614	0.189161	0.5	0.104304	0.163014	0.963115
	Tannerella	0.00100275	0.00100275	1	0.0263944	0.00100275	1	0.00100275	0.00100275	0.628906	0.00100275	0.122709	1
	Alloprevotella	0.330033	0.577183	0.761574	0.448168	1.10636	0.430556	0.00100275	0.00751315	0.5	0.388497	0.282331	1
	Paraprevotella	0.340262	0.596635	1	0.219582	0.465116	0.658019	0.350461	0.184603	0.625	0.229297	0.163033	0.810852
	Prevotella	6.77585	2.191	0.761574	2.18815	4.53766	0.880682	1.4876	4.15147	0.522727	3.77617	5.13596	1
	Alistipes	1.4547	0.832065	0.489583	0.542747	1.23424	0.430556	0.604825	0.809061	1	0.931565	0.975356	1
	Mucinivorans	2.86573	1.03274	0.489583	2.93571	1.89375	1	2.72195	4.47518	0.628906	1.762	2.07026	1
	Rikenella	0.610384	0.521224	1	0.530101	0.494749	1	0.865453	0.818178	0.798611	0.951795	0.963943	0.963115
	Saccharibacteria.genera.incertae.sedis	0.0168837	0.00100275	0.489583	0.00859175	0.00605095	1	0.0228105	0.00455809	0.5	0.0205478	0.0045614	0.963115
	Mucispirillum	0.39733	0.73322	1	0.687502	0.618896	0.658019	0.515824	1.56399	0.934375	1.86112	0.369432	0.810852
	Staphylococcus	0.00900465	0.00100275	0.534091	0.00229422	0.0244443	1	0.00100275	0.00100275	0.628906	0.061452	0.00100275	0.810852
	Lactobacillus	13.4781	14.921	0.734375	2.33865	10.088	0.430556	4.54444	16.4557	0.625	10.6697	24.3402	0.810852
	Lactococcus	0.00100275	0.00398489	1	0.0172346	0.020943	0.58125	0.0339088	0.02375	0.522727	0.433698	0.0283275	1
	Streptococcus	0.471921	0.20055	0.489583	0.0465107	0.175494	0.430556	0.268122	0.316787	0.798611	0.199823	0.312183	1
	Catabacter	0.30053	0.158313	0.761574	0.394323	0.168693	0.658019	0.374646	0.21693	0.5	0.129064	0.18334	0.963115
	Christensenella	0.172788	0.044702	1	0.11472	0.346212	0.430556	0.13769	0.126344	0.934375	0.443937	0.0809665	0.810852
	Anaerobacter	0.0448325	0.19526	0.489583	0.0275986	0.142403	0.58125	0.0901066	0.0893943	0.625	0.047133	0.19328	0.810852
	Proteiniclasticum	0.692544	0.590582	0.903846	0.332	0.617864	0.658019	0.557489	0.0350595	0.798611	1.05605	0.46746	0.810852
	Eubacterium	0.074339	0.0286912	0.534091	0.0567446	0.27078	0.58125	0.0065969	0.00834346	0.628906	0.0222499	0.182862	0.810852
	Lutispora	0.00100275	0.00927777	0.534091	0.00289183	0.00100275	1	0.00100275	0.00100275	1	0.00100275	0.006961	0.810852
	Acetatifactor	2.84772	0.780521	0.761574	1.28269	1.41512	0.880682	1.46116	0.518407	0.5	2.0928	0.781408	0.810852
	Clostridium.XlVa	7.0583	5.58606	0.734375	10.0314	4.9728	0.430556	11.5622	5.56724	0.625	8.59953	5.22338	0.810852
	Clostridium.XlVb	0.220909	0.393721	1	1.3735	0.502975	0.430556	0.648328	0.464843	0.5	0.94079	0.441659	0.810852
	Coprococcus	0.750354	0.57306	1	1.47602	1.51511	1	1.9263	0.477961	0.625	1.45556	0.610303	0.963115
	Eisenbergiella	5.16045	7.19449	0.489583	11.1202	4.2885	0.430556	6.36094	3.59484	1	4.24034	6.03202	0.810852
	Fusicatenibacter	0.118186	0.0331353	0.734375	0.0921787	0.0145057	0.689633	0.0239138	0.00100275	0.5	0.00273469	0.00607786	0.810852
	Lachnospiracea.incertae.sedis	2.12067	2.19123	1	8.28558	1.60874	0.430556	4.55097	3.02735	0.625	5.56342	2.51941	0.810852
	Marvinbryantia	1.61556	0.0760886	0.534091	1.17634	0.185498	0.58125	0.396709	0.251835	0.625	0.20444	0.184799	0.963115
	Murimonas	1.68612	0.39557	0.534091	4.68298	0.747036	0.430556	0.515722	1.55317	0.522727	1.42644	0.761964	0.810852
	Robinsoniella	2.59413	3.39404	0.903846	13.6584	5.35067	0.58125	6.22866	4.35979	0.934375	6.09819	5.20698	1
	Ruminococcus2	1.76706	0.760886	0.534091	2.78686	0.0443744	0.430556	1.25094	0.837389	0.625	0.00449822	0.0968723	0.810852
	Peptococcus	0.0257284	0.00902473	1	0.1009	0.0414662	0.58125	0.0442386	0.0214881	0.5	0.0715863	0.0261469	0.810852
	Anaerobacterium	0.993648	1.25683	0.534091	1.17217	2.56488	0.430556	1.00082	0.609817	0.522727	1.32972	0.778298	0.810852
	Anaerotruncus	0.598809	0.766828	0.903846	1.42911	0.917015	0.430556	1.0615	0.787045	0.934375	1.35636	0.723768	0.810852
	Butyricicoccus	1.05206	0.30199	0.761574	0.623101	0.345903	0.430556	0.953895	0.451739	0.5	0.982333	0.458511	0.810852
	Cellulosibacter	0.00100275	0.00100275	1	0.00601135	0.00100275	1	0.00742152	0.00100275	0.628906	0.00100275	0.029532	0.810852
	Clostridium.IV	0.642932	0.711172	1	0.897592	0.671834	0.58125	0.84193	0.470476	0.625	0.682936	0.616135	0.963115
	Ercella	0.0221796	0.00100275	0.534091	0.00100275	0.0425978	1	0.00924784	0.00100275	0.5	0.00385135	0.00100275	1
	Ethanoligenens	0.0129778	0.122723	0.534091	0.00348945	0.0467265	0.658019	0.00100275	0.00565477	0.5	0.00100275	0.0145822	0.810852
	Flavonifractor	0.266333	0.306841	1	0.548899	0.610146	1	0.0104397	0.303742	0.625	0.00100275	0.176613	0.810852
	Intestinimonas	0.00675349	0.419186	1	0.539747	0.103579	0.689633	0.884217	0.145254	0.628906	0.591573	0.419438	0.963115
	Oscillibacter	1.54459	1.4409	0.903846	2.08079	1.23977	1	1.91275	1.45505	1	1.70442	1.1674	0.810852
	Pseudoflavonifractor	1.46177	1.45745	0.734375	2.07963	1.92009	0.880682	2.2446	1.76875	0.522727	1.36635	1.56143	0.963115
	Ruminococcus	0.107102	0.376174	1	0.178765	0.508591	0.58125	0.109947	0.139455	0.628906	0.057285	0.0554626	1
	Allobaculum	0.0765395	0.0050606	0.734375	0.138388	0.0446654	0.689633	0.00100275	0.00100275	0.628906	0.236258	0.051929	0.810852
	Clostridium.XVIII	0.0495256	0.00100275	0.534091	0.00100275	0.00244269	1	0.00100275	0.00100275	#NUM!	0.00100275	0.00348274	0.810852
	Coprobacillus	0.0342143	0.0118081	0.534091	0.0495156	0.0115222	1	0.0504597	0.00953539	0.5	0.342468	0.00235769	0.810852
	Schwartzia	0.614677	0.671297	1	0.449976	0.444536	1	1.01535	0.486576	0.522727	0.509518	0.289308	0.963115
	Parasutterella	0.00568683	0.00956373	0.903846	0.0110304	0.0645788	0.430556	0.0165895	0.0124405	0.798611	0.0508741	0.0061643	1
	Vampirovibrio	0.345576	0.53796	0.761574	0.231708	2.88287	0.58125	0.200725	0.336839	0.934375	0.113823	0.127603	1
	Bilophila	0.127006	0.0143384	0.489583	0.239143	0.0692696	0.58125	0.181678	0.118	0.628906	0.0405534	0.346227	0.810852
	Helicobacter	6.37798	5.33656	1	3.54857	6.25733	0.430556	5.34525	1.72638	0.628906	5.8595	1.73184	0.810852
	Escherichia.Shigella	0.017697	0.0649444	0.903846	0.0146349	0.0609225	1	0.0647349	0.0376043	0.798611	0.00572758	0.00374994	1
	Pasteurella	0.0644507	0.0269992	0.761574	0.0048884	0.0708364	0.430556	0.00100275	0.00100275	1	0.00449822	0.00560626	0.810852
	Anaeroplasma	0.0549727	0.00100275	0.534091	0.132278	0.0389014	0.880682	0.00760351	0.00715154	0.798611	0.0592846	0.0320588	1
	Ureaplasma	0.00301374	0.00100275	0.534091	0.0146222	0.00100275	0.58125	0.0329658	0.00100275	0.5	0.151368	0.00100275	0.810852
	Atopobacter	0.00100275	0.00100275	1	0.00100275	0.137426	0.58125	0.00100275	0.289256	0.5	0.00100275	0.00100275	1
	Enterococcus	2.29619	0.824258	0.534091	0.00968564	0.00716288	1	0.126003	0.135237	0.522727	0.0544273	0.030315	1
	Blautia	0.00100275	0.00501374	0.758321	0.00100275	0.00222308	1	0.00100275	0.00100275	1	0.00100275	0.00100275	1
	Hungatella	0.00100275	0.0406459	0.534091	0.00100275	0.00100275	1	0.00100275	0.00100275	0.934375	0.00100275	0.00189361	1
	Lactonifactor	0.0123215	0.00100275	1	0.00100275	0.120397	0.880682	0.404017	0.166135	0.628906	0.332366	0.075692	0.963115
	Mobilitalea	0.158707	0.00100275	0.903846	0.770956	0.91551	1	0.459309	0.232425	0.628906	0.00100275	0.18307	1
	Cryptanaerobacter	0.00100275	0.00100275	0.758321	0.0943043	0.031492	0.658019	0.00100275	0.00100275	0.628906	0.00749585	0.0190646	1
	Gemmiger	0.00100275	0.0430151	0.489583	0.00545426	0.0443943	0.58125	0.00100275	0.00100275	0.628906	0.0144903	0.00100275	1
	Hydrogenoanaerobacterium	0.00709748	0.00478187	0.758321	0.109987	0.049646	0.880682	0.0228105	0.0814286	1	0.0485725	0.00100275	0.810852
	Subdoligranulum	0.0247758	0.00100275	0.534091	0.136047	0.0637568	0.880682	0.00100275	0.00100275	1	0.1044	0.00100275	0.810852
	Aestuariispira	0.00284341	0.144253	0.534091	0.0116848	0.107373	0.430556	0.00100275	0.00595962	1	0.00100275	0.00994237	0.810852
	Wolinella	0.00100275	0.0260714	0.534091	0.00100275	0.0150988	1	0.0138246	0.0214546	1	0.00100275	0.038961	1
	Falsiporphyromonas	0.0484	0.207403	0.489583	0.0100632	0.195965	0.430556	0.0520127	0.300386	0.5	0.071558	0.367286	0.810852
	Anaerocella	0.0170779	0.758431	0.489583	0.00100275	1.0134	0.430556	0.0449298	1.08584	0.5	0.00799545	0.56687	0.810852
	Acetitomaculum	0.0360166	0.161787	1	0.00100275	0.00100275	1	1.53046	0.00100275	0.5	0.53674	0.872435	1
	Dorea	0.00100275	0.30701	0.903846	0.312533	0.803601	1	0.284628	0.21537	0.934375	2.12996	0.699128	0.810852
	Sporobacterium	0.00100275	0.00100275	1	0.00100275	0.0159061	1	0.00907074	0.00100275	0.628906	0.00100275	0.0129575	1
	Anaerovibrio	0.012055	0.00956373	0.734375	0.00100275	0.0267319	0.430556	0.0281872	0.0167813	0.798611	0.00749585	0.0046781	1
	Lawsonia	0.00100275	0.00100275	0.758321	0.00359693	0.00750434	0.689633	0.0271052	0.00100275	0.522727	0.00552633	0.00100275	1
	Mycoplasma	0.0731628	0.0413282	1	0.00468467	0.00100275	1	0.143775	0.00100275	0.522727	0.0260911	0.0134991	1
	Nitritalea	0.00100275	0.0170467	1	0.00100275	0.00100275	1	0.00100275	0.0569762	0.528981	0.00100275	0.0250976	0.810852
	Catellicoccus	0.00100275	0.00100275	0.758321	0.00100275	0.00591385	0.658019	0.00100275	0.0202627	0.5	0.00100275	0.00967494	0.810852
	Holdemania	0.0221008	0.0020055	0.903846	0.00100275	0.0030898	1	0.00100275	0.00100275	0.628906	0.0185347	0.00793669	0.810852
	Treponema	0.029495	0.00100275	0.534091	0.00100275	0.0286682	0.880682	0.00100275	0.00100275	#NUM!	0.00100275	0.00100275	1
	Alkalitalea	0.00787907	0.117815	0.489583	0.00100275	0.0812078	0.430556	0.00345614	0.254464	0.5	0.00394553	0.176304	0.810852
	Acetanaerobacterium	0.00100275	0.00100275	1	0.00100275	0.00100275	1	0.00417589	0.00100275	0.628906	0.00100275	0.00100275	1
	Saccharofermentans	0.00100275	0.00100275	1	0.00100275	0.00164918	0.658019	0.00100275	0.00100275	0.934375	0.00608466	0.00297981	1
	Haemophilus	0.00100275	0.00100275	1	0.00100275	0.00100275	#NUM!	0.00989536	0.00565477	0.798611	0.00100275	0.00100275	1
	Papillibacter	0.00100275	0.00100275	1	0.00100275	0.0121793	0.658019	0.00100275	0.0190708	0.628906	0.00796372	0.00793669	1
	Pseudosphingobacterium	0.00100275	0.00100275	0.758321	0.00100275	0.00567823	0.658019	0.00100275	0.0178789	0.528981	0.00100275	0.0273684	0.810852
	Acetivibrio	0.00100275	0.0257671	0.534091	0.00100275	0.0223096	0.658019	0.0248842	0.0192262	1	0.00100275	0.03902	0.810852

## Sheet: Genus_Log2_Change
pairing	Bacteroides	Barnesiella	Coprobacter	Macellibacteroides	Microbacter	Odoribacter	Paludibacter	Parabacteroides	Tannerella	Alloprevotella	Paraprevotella	Prevotella	Alistipes	Mucinivorans	Rikenella	Saccharibacteria.genera.incertae.sedis	Mucispirillum	Staphylococcus	Lactobacillus	Lactococcus	Streptococcus	Catabacter	Christensenella	Anaerobacter	Proteiniclasticum	Eubacterium	Lutispora	Acetatifactor	Clostridium.XlVa	Clostridium.XlVb	Coprococcus	Eisenbergiella	Fusicatenibacter	Lachnospiracea.incertae.sedis	Marvinbryantia	Murimonas	Robinsoniella	Ruminococcus2	Peptococcus	Anaerobacterium	Anaerotruncus	Butyricicoccus	Cellulosibacter	Clostridium.IV	Ercella	Ethanoligenens	Flavonifractor	Intestinimonas	Oscillibacter
mouse01	1.83392	1.74785	2.6624	4.10825	2.5337	1.06119	1.43314	2.65798	-5.33256	3.08366	5.57852	2.23269	1.23234	0.353839	0.643127	-2.20584	-0.407994	-6.14614	1.59471	2.6827	1.52053	1.56444	2.37434	3.60799	2.57174	3.21029	-5.33256	-3.15711	-2.06764	-1.07177	-2.87194	-1.38017	1.70425	-1.63858	-3.00152	-1.63888	-2.73343	-12.1969	-2.3709	0.394431	-0.582667	-1.07845	-3.45809	-0.290785	-6.43791	2.33159	0.305223	-2.82554	-1.16189
mouse02	1.38578	1.86623	1.56542	2.11115	11.4333	1.78761	9.87791	-1.00735	-6.1971	1.5891	0.0886436	-0.211943	0.240686	0.676704	-1.36178	3.19492	-0.698731	6.63786	2.88751	1.77988	3.51351	-2.73121	1.66654	3.4549	2.01029	1.10726	5.3242	1.87933	-1.15937	-1.94245	-1.58889	-2.10592	-3.92457	-3.94924	-0.389638	-3.1059	-2.50775	-1.34477	-1.43769	2.41226	-0.948854	-0.375406	5.3242	0.217257	6.34466	0	0.236644	4.19492	-0.159362
mouse03	4.20144	4.63759	4.65051	-1.98746	8.38344	1.76301	10.1893	2.87119	-3.62624	2.54265	4.95896	3.47523	2.33416	1.23102	1.39579	2.23493	-2.05321	0	3.79071	3.43233	1.34696	-0.129735	1.2299	7.57109	0.462344	-1.59627	0	-0.7597	-1.39232	-1.323	3.23133	-1.12888	0	-0.733757	-3.80156	-3.33201	-1.20016	-8.66386	0.0363879	2.16717	-0.925927	-1.60809	0	-0.76678	6.03567	0	9.31685	-1.23043	0.78824
mouse04	0.905669	1.65591	2.376	8.7475	10.7024	-2.00383	3.46211	0.925755	5.36903	0.752558	-2.33452	-0.279326	1.29828	-2.24321	-1.07317	-5.50126	1.19041	3.73928	1.73608	-0.107603	1.70863	-2.70624	0.248954	-5.53873	-1.169	4.14454	-2.25333	-2.01475	-0.731607	-1.57662	0.849368	-1.36947	-3.73321	-1.96804	0.207898	-1.55865	1.07882	-5.13544	-0.855464	0.750688	-0.270718	-1.67685	-5.50126	-1.24658	4.27501	4.05965	-1.34806	0	-0.793888
mouse05	-0.697245	0.968406	0.0832634	-5.06212	2.2363	-0.127911	0	-2.63403	9.24211	0.58052	-1.59951	0.804716	1.22732	3.71318	0.587386	1.80232	-0.36883	-1.1601	1.69012	1.14366	-0.189605	1.28941	-4.21899	0.769559	-1.81975	0	0	-1.39281	-0.478557	-1.71701	-0.0289665	-0.270844	1.32017	-1.06251	-1.28365	-2.84844	-0.264926	5.66302	-1.56857	0.984941	-0.694537	-1.81922	4.7649	1.31819	-2.74019	0	6.81327	-1.05474	-0.601624
mouse06	-0.339814	-0.635223	0.0901724	-1.75361	2.22898	0.0164062	6.32781	1.78085	4.30898	7.04234	-0.689305	-0.340273	-1.36125	0.302892	-0.754891	-1.79314	0.39777	-5.74982	0.853082	-3.93025	-0.801133	-0.169704	-2.93319	1.08359	-2.86512	4.31146	3.68749	0.100763	-0.140089	-1.26103	-0.761044	0.196901	0	-1.13062	4.1376	-0.197799	0.559803	7.21587	-2.24565	-1.59542	-0.590135	-0.914982	-0.852034	-0.291456	0	0	0	-1.01258	0.152363
mouse07	0.691666	1.42743	1.96678	0	5.6448	0.358548	4.55395	2.66049	7.8133	0.327191	-0.112244	1.67929	0.437255	-1.10559	-0.136717	-4.08237	-3.73618	-6.10343	0.121705	-4.24283	-0.369449	-1.37822	-2.51761	4.62294	0.176823	0.973979	0	-2.74328	-1.1795	-0.60361	1.04818	0.686929	-2.57986	-0.75196	1.81373	-2.76177	-3.01147	4.16037	-1.18733	-1.38876	-0.690452	-0.526554	0	-0.00569575	-3.80226	1.43791	10.5741	9.00223	-0.353303
mouse08	-1.09009	-2.72326	-0.523829	-5.65482	1.1804	1.9529	-2.32374	1.51028	-9.34759	-6.49293	-0.538354	-2.11082	-1.99423	2.48435	-0.541687	-5.17743	-2.95324	0	2.26532	0	2.31032	1.6222	-0.152147	-3.49293	-3.96677	-4.70373	5.35919	-0.841553	-0.477266	-3.06891	-4.83551	0.295537	5.01815	-1.8897	-2.63803	-1.45602	-0.157796	-4.52688	0.0148601	-1.1994	-3.42458	-1.26144	5.63483	-1.43881	3.91862	4.8117	1.06444	-8.98667	-1.47395
mouse09	-1.82197	-0.511558	0.310009	0	2.89434	-1.08301	5.42658	0.22827	0	2.90546	-2.04119	-1.46948	-1.05269	-0.586046	-0.874021	-2.09777	2.39737	-5.92728	2.54784	0	1.68228	-0.268051	-0.636522	-6.25699	-10.3876	2.96022	0	1.00153	0.110395	-1.01646	0.870222	0.627448	-4.57581	0.167544	-0.170699	-1.14358	0.931289	-3.30613	0.169706	-1.19151	0.0928566	0.231765	1.89217	0.433447	0	0	-5.98462	7.17848	0.132215
mouse10	3.00102	1.3339	0.8236	-4.98943	7.37265	1.58618	12.0401	5.4912	-2.03523	2.75854	-1.52462	0.772785	3.52275	0.717306	2.48895	-3.03523	3.56768	-7.53508	-0.0515225	-0.513729	0.230408	-0.101208	-3.2273	4.10797	5.12778	0	3.17358	-1.22162	-1.7755	0.292944	-0.644516	-2.70155	-2.03523	-2.0319	-1.81942	2.3239	0.0135394	5.66191	-1.95358	-9.96301	0.357242	-3.15874	-5.24469	-1.50551	-3.20516	2.49551	9.87402	-7.17478	0.644788
mouse11	0.774504	1.04086	0.810878	1.33968	3.13931	-0.320089	4.71536	0.60603	0	6.39898	-0.983709	1.55772	-0.434249	-0.742034	-0.389767	-6.07065	2.28978	0	2.8835	-2.76568	-0.918637	-1.47996	-1.41846	-0.0114503	-9.11884	-1.73833	-2.35444	-1.80234	-0.350866	-1.45793	-3.30985	-0.823312	-5.93941	0.253395	-5.78827	2.69774	-0.992959	-2.78893	-0.870333	-1.34405	0.279554	-1.7499	-1.03472	0.339102	-2.54709	2.24933	9.71694	-0.175215	0.705557
mouse12	0.0467848	0.715648	2.13565	10.3886	1.99271	1.6561	6.35761	3.26974	-7.49275	-2.38005	0.357964	2.47999	0.476666	3.55763	-0.53472	-3.31523	-3.69763	0	-1.74075	-1.07674	-1.66805	-5.61271	1.79752	-2.11169	-1.42966	0.0949134	-2.86548	-4.34497	0.0219231	-1.1859	-10.0297	0.431499	0	-1.91596	0.776697	2.95981	1.85179	-1.19625	-1.35962	-0.97954	-0.715577	-1.70754	0	-1.28887	-9.15088	0.193788	4.86269	-10.0225	-0.965969
mouse13	2.61097	2.66352	2.11473	-1.59139	4.42691	1.4687	3.20948	2.45238	0	8.31375	1.56919	2.43402	0.419732	1.87231	-0.465156	-2.3232	-1.01032	0	3.06601	0	-0.231325	-0.181044	2.05362	-1.29465	4.60744	2.18447	0	-0.989297	-1.37907	-3.44182	-6.2533	0.106807	-4.15758	-1.72869	-4.12911	0.165819	-1.73944	0.0743886	-1.69384	0.662963	-1.96943	-0.235551	-2.04824	-0.932684	-0.693841	6.81383	-4.16372	-0.115834	-2.06204
mouse14	2.43261	0.591761	0.775489	3.23884	6.02987	0.952415	4.48644	2.33243	0	9.67243	0.810203	-1.62881	-0.0308606	-0.40647	-1.00549	-4.37813	0.177896	0	0.9781	0	-1.84849	-1.16263	-2.10853	0.539148	-1.43161	-1.9776	0	-7.77711	-0.849301	-0.534428	-0.273425	0.44472	-2.95433	0.180196	-7.57834	-3.09292	2.26914	0	-2.63142	-9.03505	-0.0244224	0.472748	0	-1.08186	0	0.945432	0.204259	7.09803	-0.620137
mouse15	-2.34525	-2.66139	-0.493586	1.44054	-0.413689	0.0876841	9.2309	2.1698	0	8.85105	-5.35604	-2.65502	-2.26338	-1.40056	-1.92134	-4.0736	0.883907	-3.16671	0.907302	1.99058	-0.118027	-0.16215	1.38543	3.63122	-0.0459316	4.83858	1.96137	-0.873722	0.0969744	2.0468	0.227571	1.64596	-6.88096	1.58486	5.55665	-1.94885	1.36626	-7.2765	0.625324	-0.624961	1.24837	-0.459513	0	0.459631	-2.45092	-0.913096	0.975011	6.57697	-0.294196
mouse16	0.773138	0.158092	-0.171863	-3.91982	12.1618	-1.83419	9.9425	0.11115	0	0.168894	-0.140186	-1.02218	-0.431454	-1.0193	0.221254	-2.00264	-0.409154	-0.356087	1.5771	-3.04031	-0.847244	-1.09656	-7.4289	3.72526	1.60895	-6.21209	4.09881	0.9152	-1.31635	-0.0499844	0.570067	1.67684	2.23635	0.513649	-2.18744	-1.54407	-0.984773	-1.2156	-1.5876	-0.174622	1.14477	-0.674029	5.649	0.80924	-11.1261	6.93531	-3.85686	8.70508	-0.320307
mouse17	0.357598	0.376921	2.76973	-7.09403	0.925783	-1.51449	2.61938	-2.8388	2.15869	-0.606757	-1.24295	0.398768	-0.0376844	-2.95866	1.89926	-2.93191	-5.31833	0	0.800827	-1.81955	-0.442195	0.46332	1.3561	0.511326	-0.229769	-1.86502	0	3.37295	0.025645	-0.490958	-0.388885	0.87334	0.269004	-0.389538	-7.70867	-2.48011	0.00995827	-0.590153	-0.895383	0.588354	0.785795	-2.05275	-0.194943	-0.445729	0	4.41709	-0.727234	-1.0131	-0.774391
mouse18	0.211388	0.0104576	1.87741	-9.37794	5.60946	1.44493	5.28729	-0.59169	-8.2412	-1.5787	4.34275	0.42821	-1.07586	-0.369491	0.804554	-2.99327	1.78013	-2.70642	-1.20181	2.07232	-4.79426	-0.312912	-3.49733	3.38178	-0.623904	-0.975298	3.20982	-2.67706	-1.10719	0.790404	-0.304717	0.23529	-7.09014	-2.53942	-3.19612	8.62383	-1.56988	-0.907038	0.238982	-1.61728	-0.750146	-1.26819	-2.82335	-0.21512	-4.46721	3.33535	0	-0.110213	0.879443
[truncated: 46 more columns]

## Sheet: Genus_Change_Comparisons
	Genus	Water Median Log2FC	BA Median Log2FC	NaB Median Log2FC	SPT Median Log2FC	KW p value	Change in BA vs Change in Water p.adj	Change in NaB vs Change in Water p.adj	Change in SPT vs Change in Water p.adj
	Bacteroides	0.357598	1.60985	0.774504	-0.51853	0.104978
	Barnesiella	0.158092	1.80704	1.04086	0.166592	0.0241476	0.02756	0.22562	0.74812
	Coprobacter	0.775489	2.5192	0.8236	0.0867179	0.0876098	0.17835	0.55362	0.55362
	Macellibacteroides	-3.91982	3.1097	0	-3.40787	0.191965
	Microbacter	5.60946	9.54291	3.13931	2.23264	0.274044
	Odoribacter	0.0876841	1.4121	1.4687	0.187477	0.648698
	Paludibacter	5.28729	6.67001	5.42658	2.27697	0.449549
	Parabacteroides	0.11115	1.79187	2.45238	1.64557	0.41236
	Tannerella	0	-4.4794	0	6.06114	0.522937
	Alloprevotella	0.168894	2.06588	2.90546	0.453855	0.766921
	Paraprevotella	-0.140186	2.5238	-0.983709	-0.613829	0.67742
	Prevotella	-1.02218	1.01037	1.55772	0.232222	0.174385
	Alistipes	-0.431454	1.26531	0.419732	-0.461996	0.0876098	0.09075	0.31026	0.58609
	Mucinivorans	-1.0193	0.515271	0.717306	1.39362	0.179001
	Rikenella	0.221254	-0.215021	-0.465156	-0.339202	0.985602
	Saccharibacteria.genera.incertae.sedis	-2.99327	0.0145459	-3.03523	-2.93775	0.6578
	Mucispirillum	0.177896	-0.553362	2.28978	-1.66104	0.561196
	Staphylococcus	-0.356087	1.86964	0	-3.45496	0.534347
	Lactobacillus	0.907302	2.3118	2.54784	1.2716	0.176481
	Lactococcus	0	2.23129	-0.513729	-1.96513	0.168879
	Streptococcus	-0.847244	1.61458	-0.231325	-0.279527	0.0438856	0.03007	0.37673	0.27799
	Catabacter	-0.312912	-1.41799	-0.268051	0.559852	0.577154
	Christensenella	-2.10853	1.44822	-0.636522	-2.7254	0.124664
	Anaerobacter	3.38178	3.53145	-1.29465	0.926573	0.471814
	Proteiniclasticum	-0.229769	1.23632	-1.42966	-2.34243	0.317365
	Eubacterium	-1.86502	2.15877	0.0949134	0.48699	0.456634
	Lutispora	1.96137	-1.12666	0	1.84375	0.272369
	Acetatifactor	-0.873722	-1.38723	-1.22162	-1.11718	0.986834
	Clostridium.XlVa	-0.849301	-1.27585	-0.350866	-0.477912	0.348865
	Clostridium.XlVb	-0.0499844	-1.44981	-1.1859	-1.48902	0.0293609	0.03884	0.08802	0.03884
	Coprococcus	-0.273425	-0.369763	-3.30985	-0.395005	0.41236
	Eisenbergiella	0.87334	-1.37482	0.106807	0.246219	0.0153308	0.00962	0.12738	0.27583
	Fusicatenibacter	-2.95433	-1.8666	-4.15758	0.660085	0.280231
	Lachnospiracea.incertae.sedis	0.180196	-1.80331	-1.72869	-1.09657	0.294466
	Marvinbryantia	-3.19612	-1.69558	-1.81942	0.26504	0.44172
	Murimonas	-1.94885	-2.37239	2.3239	-2.10889	0.0444781	0.43297	0.15112	0.87794
	Robinsoniella	0.00995827	-1.85396	0.0135394	-0.211361	0.465854
	Ruminococcus2	-0.907038	-6.89965	-1.19625	4.9117	0.0604674	0.20472	0.7671	0.36979
	Peptococcus	-0.895383	-1.14658	-1.35962	-1.37795	0.946686
	Anaerobacterium	-0.624961	1.45893	-1.19151	-1.29408	0.0893172	0.09389	0.95546	0.95546
	Anaerotruncus	0.785795	-0.754297	0.0928566	-0.692494	0.147723
	Butyricicoccus	-0.674029	-1.34327	-1.70754	-1.08821	0.924634
	Cellulosibacter	0	-1.72904	-1.03472	2.38245	0.471608
	Clostridium.IV	-0.21512	-0.528783	-0.932684	-0.148576	0.71502
	Ercella	-2.45092	5.15534	-2.54709	-1.3701	0.337255
	Ethanoligenens	3.33535	1.1658	2.24933	0.718953	0.82647
	Flavonifractor	0	0.270933	4.86269	3.93885	0.429345
	Intestinimonas	6.57697	-0.615213	-0.175215	-1.03366	0.440526
	Oscillibacter	-0.320307	-0.476625	0.132215	-0.477464	0.943126
	Pseudoflavonifractor	-0.548063	-0.108113	-0.0351174	-0.361754	0.809317
	Ruminococcus	0.224497	1.40755	2.67997	0.769815	0.587099
	Allobaculum	-3.19494	-0.9778	0	-3.55174	0.88301
	Clostridium.XVIII	-3.17256	0	0	1.28601	0.0826137	0.30433	0.30433	0.06452
	Coprobacillus	-2.07296	-1.41572	-1.1467	-5.85934	0.166107
	Schwartzia	-0.146292	-0.124849	-0.73104	-0.786685	0.776651
	Parasutterella	0	1.72421	0.306159	-1.51974	0.186486
	Vampirovibrio	0.917835	2.05069	-1.50987	0.173617	0.447128
	Bilophila	-1.96372	-1.70679	-0.815919	3.23486	0.0514105	0.73827	0.61041	0.04596
	Helicobacter	-0.455833	1.24735	-0.858997	-2.10198	0.0752712	0.34358	0.34358	0.34358
	Escherichia.Shigella	2.06881	0.894077	-2.78604	1.34792	0.77538
	Pasteurella	-0.573679	3.46044	0	0.176508	0.145692
	Anaeroplasma	-3.46207	-0.550848	0	-3.29858	0.846948
	Ureaplasma	-1.17613	-3.05151	-4.20516	-3.93073	0.289625
	Atopobacter	0	6.15957	6.28211	0	0.0939344	0.20202	0.17557	0.81798
	Enterococcus	-0.90089	-1.57384	4.60907	-1.40594	0.427958
	Blautia	2.32193	0	0	0	0.589121
	Hungatella	4.6835	0	0	0.736725	0.169916
	Lactonifactor	-2.03418	6.43203	-1.28206	0.373858	0.458413
	Mobilitalea	-0.210884	-0.209003	-1.15599	4.18433	0.651918
	Cryptanaerobacter	0	-0.798899	0	0	0.728294
	Gemmiger	5.16993	2.84511	0	0	0.0771499	0.43397	0.09621	0.09621
	Hydrogenoanaerobacterium	-2.55695	-2.94221	-1.92055	-3.80408	0.664501
	Subdoligranulum	-1.39444	-3.53821	0	-0.267986	0.480579
	Aestuariispira	1.23635	3.40276	0	1.8815	0.395705
	Wolinella	1.664	2.43184	-1.8693	5.27848	0.724095
	Falsiporphyromonas	2.19784	5.71331	3.19152	1.25265	0.247602
	Anaerocella	5.47282	8.81651	4.91971	6.43006	0.299781
	Acetitomaculum	0	0	-9.52035	1.2255	0.0847478	0.60167	0.14472	0.60167
	Dorea	0.478468	0.459461	-0.74542	-5.4348	0.190827
	Sporobacterium	0	0	-3.17726	2.31741	0.534618
	Anaerovibrio	-0.311748	3.87349	-0.748185	0	0.0781275	0.10842	0.83403	0.83403
	Lawsonia	0	0.349876	-2.64137	0	0.294982
	Mycoplasma	0.0257832	-1.53034	-3.88776	-0.400528	0.487806
	Nitritalea	0	0	3.78009	2.8082	0.706677
	Catellicoccus	0	1.12016	4.3368	1.44522	0.0408289	0.27077	0.02495	0.27077
	Holdemania	-3.67359	0	0	-1.03582	0.807855
	Treponema	-4.44226	4.01427	0	0	0.0659007	0.05128	0.28284	0.28284
	Alkalitalea	4.44313	6.31764	5.3205	2.90239	0.672989
	Acetanaerobacterium	0	0	-2.05812	0	0.724697
	Saccharofermentans	0	0.597458	0	-0.585842	0.598691
	Haemophilus	0	0	0	0	0.969199
	Papillibacter	0	2.27088	0.454318	-0.0026177	0.602711
	Pseudosphingobacterium	0	1.68406	2.3683	2.68969	0.987711
	Acetivibrio	2.12698	2.72142	-0.278646	3.13176	0.332257
