# Supplementary material for: The Potential Role of Boron in the Modulation of Gut Microbiota Composition: An In Vivo Pilot Study
Source: Pharmaceuticals (Basel). 2024 Oct 6;17(10):1334. doi: 10.3390/ph17101334 (PMC11510266; doi:10.3390/ph17101334)
Supplement: Supplementary file 1 [file pharmaceuticals-17-01334-s001.zip › TableS4_Genus_Diversity_Analysis_Results.xlsx]

## Sheet: Genus_Alpha_Diversity_Indices
id	pairing	Observed	Chao1	se.chao1	ACE	se.ACE	Shannon	Simpson	InvSimpson	Fisher	time	group
101	mouse01	71	71.5	1.29601	71.6121	3.03817	2.98854	0.926016	13.5165	8.10487	before	BA
102	mouse02	69	69.3333	0.924757	69.7747	3.24766	3.04005	0.915035	11.7695	7.84768	before	BA
104	mouse03	72	72	0.0827526	72.3995	3.79011	2.66119	0.877683	8.1755	8.23386	before	BA
105	mouse04	84	84	0.0828358	84.3135	4.05994	3.29389	0.946636	18.7391	9.80148	before	BA
107	mouse05	72	72.6	1.1854	73.6332	3.46792	3.29381	0.949737	19.8954	8.23386	before	SPT
108	mouse06	71	71	0	71	2.93113	3.24317	0.945095	18.2133	8.10487	before	SPT
109	mouse07	79	79.25	0.736028	79.553	3.92712	3.12812	0.929729	14.2306	9.14399	before	SPT
120	mouse08	87	87	0.0994236	87.3063	3.82617	3.25432	0.939948	16.6524	10.1988	before	SPT
115	mouse09	76	76	0.124175	76.2659	3.67221	2.84768	0.879721	8.31403	8.75242	before	NaB
116	mouse10	74	74	0.099322	74.313	3.72536	2.92864	0.911759	11.3326	8.49262	before	NaB
117	mouse11	92	92	0	92	4.09135	3.2985	0.942339	17.3427	10.8656	before	NaB
118	mouse12	90	90	0.124304	90.3751	3.8522	3.19967	0.928001	13.8891	10.5982	before	NaB
119	mouse13	89	94.25	5.37137	93.4549	4.47272	3.22987	0.942345	17.3445	10.4649	before	NaB
110	mouse14	79	81	2.88295	81.2349	3.5526	3.12547	0.93048	14.3843	9.14399	before	Water
111	mouse15	77	77	0.0827904	77.3958	3.69195	3.26285	0.945724	18.4244	8.88269	before	Water
112	mouse16	75	75.3333	0.92488	75.6894	3.83726	2.92255	0.904548	10.4765	8.62239	before	Water
113	mouse17	85	85	0	85	3.91077	3.42435	0.953869	21.6776	9.93369	before	Water
114	mouse18	84	84	0.0621269	84.3365	4.00496	3.30113	0.94354	17.7117	9.80148	before	Water
321	mouse01	97	97.6	1.18566	98.3187	4.06315	3.09084	0.909075	10.9981	11.5379	after	BA
302	mouse02	85	85	0.0828417	85.5124	3.42239	3.31387	0.939071	16.4126	9.93369	after	BA
304	mouse03	96	96	0.0710556	96.3635	4.44363	3.37146	0.952279	20.9552	11.403	after	BA
305	mouse04	81	81	0	81	3.49603	3.20543	0.936142	15.6599	9.40626	after	BA
307	mouse05	88	88	0.165717	88.2328	4.02895	2.89592	0.879952	8.32997	10.3317	after	SPT
308	mouse06	76	76	0	76	3.46979	3.19411	0.937489	15.9972	8.75242	after	SPT
309	mouse07	94	94.25	0.736161	94.5649	4.18285	3.27602	0.933741	15.0923	11.1339	after	SPT
320	mouse08	79	79	0.124206	79.3554	3.55694	2.06637	0.660895	2.94894	9.14399	after	SPT
315	mouse09	77	77	0	77	3.47533	2.79273	0.879226	8.2799	8.88269	after	NaB
316	mouse10	73	73	0.496564	73.1773	3.83987	3.22429	0.944315	17.9583	8.36311	after	NaB
317	mouse11	85	85.2	0.621067	85.5786	4.35294	3.25691	0.938736	16.3227	9.93369	after	NaB
318	mouse12	85	85	0	85	3.60392	3.22426	0.936986	15.8695	9.93369	after	NaB
319	mouse13	82	82	0	82	3.82068	3.06073	0.921649	12.7631	9.53776	after	NaB
310	mouse14	78	78	0.0827974	78.3292	3.68821	2.81365	0.863229	7.31149	9.01322	after	Water
311	mouse15	88	88.75	1.4226	89.6493	3.5613	3.22842	0.935407	15.4817	10.3317	after	Water
312	mouse16	79	79	0	79	3.79873	2.54676	0.77693	4.48291	9.14399	after	Water
313	mouse17	85	85.75	1.42255	86.1703	3.83735	3.05537	0.91443	11.6863	9.93369	after	Water
314	mouse18	79	79	0.165608	79.276	3.76474	3.17999	0.93062	14.4134	9.14399	after	Water

## Sheet: Genus_AD_Time_Comparisons
	Alpha Diversity	Water_Before Median	Water_After Median	Water Time Comparison p.adj	BA_Before Median	BA_After Median	BA Time Comparison p.adj	NaB_Before Median	NaB_After Median	NaB Time Comparison p.adj	SPT_Before Median	SPT_After Median	SPT Time Comparison p.adj
	Observed	79	79	0.855132	71.5	90.5	0.375	89	82	0.40325	75.5	83.5	0.375
	Shannon	3.26285	3.05537	0.09375	3.01429	3.25965	0.375	3.19967	3.22426	1	3.24875	3.04501	0.375
	Simpson	0.94354	0.91443	0.09375	0.920526	0.937607	0.625	0.928001	0.936986	1	0.942522	0.906846	0.375

## Sheet: Genus_AD_Rel_Changes
pairing	group	Observed Rel Change (%)	Shannon Rel Change (%)	Simpson Rel Change (%)
mouse01	BA	36.6197	3.42318	-1.82949
mouse02	BA	23.1884	9.00734	2.62683
mouse03	BA	33.3333	26.6901	8.49918
mouse04	BA	-3.57143	-2.68554	-1.10846
mouse05	SPT	22.2222	-12.0799	-7.34787
mouse06	SPT	7.04225	-1.51293	-0.804798
mouse07	SPT	18.9873	4.72824	0.431519
mouse08	SPT	-9.1954	-36.5037	-29.6882
mouse09	NaB	1.31579	-1.92985	-0.0563527
mouse10	NaB	-1.35135	10.0952	3.57077
mouse11	NaB	-7.6087	-1.26103	-0.382374
mouse12	NaB	-5.55556	0.768391	0.968212
mouse13	NaB	-7.86517	-5.23665	-2.19618
mouse14	Water	-1.26582	-9.97685	-7.22755
mouse15	Water	14.2857	-1.05533	-1.09088
mouse16	Water	5.33333	-12.8583	-14.1085
mouse17	Water	0	-10.7752	-4.13471
mouse18	Water	-5.95238	-3.6697	-1.36932

## Sheet: Genus_AD_Change_Comparisons
	AD_Index	Water Median Rel Change (%)	BA Median Rel Change (%)	NaB Median Rel Change (%)	SPT Median Rel Change (%)	KW p value	Change in BA vs Change in Water p.adj	Change in NaB vs Change in Water p.adj	Change in SPT vs Change in Water p.adj
	Observed	0	28.3	-5.56	13	0.0978926	0.308833	0.384618	0.675323
	Shannon	-9.98	6.22	-1.26	-6.8	0.101883
	Simpson	-4.13	0.759	-0.0564	-4.08	0.108661

## Sheet: Genus_Beta_Div_Pairwise_Perm
			bray.curtis_dist ~ group_time , strata = Null , permutations 9999
			Water_After vs Water_Before						BA_After vs BA_Before						NaB_After vs NaB_Before						SPT_After vs SPT_Before
			Df	SumOfSqs	R2	F	Pr(>F)	Sign. Code	Df	SumOfSqs	R2	F	Pr(>F)	Sign. Code	Df	SumOfSqs	R2	F	Pr(>F)	Sign. Code	Df	SumOfSqs	R2	F	Pr(>F)	Sign. Code
	BRAY CURTIS	Model	1	0.13978	0.1503	1.4151	0.158		1	0.32092	0.3789	3.6602	0.03	*	1	0.26221	0.23756	2.4926	0.027	*	1	0.15062	0.20622	1.5588	0.13
		Residual	8	0.79019	0.8497				6	0.52607	0.6211				8	0.84156	0.76244				6	0.57977	0.79378
		Total	9	0.92997	1				7	0.84699	1				9	1.10378	1				7	0.7304	1
			jaccard_dist ~ group_time , strata = Null , permutations 9999
			Water_After vs Water_Before						BA_After vs BA_Before						NaB_After vs NaB_Before						SPT_After vs SPT_Before
			Df	SumOfSqs	R2	F	Pr(>F)	Sign. Code	Df	SumOfSqs	R2	F	Pr(>F)	Sign. Code	Df	SumOfSqs	R2	F	Pr(>F)	Sign. Code	Df	SumOfSqs	R2	F	Pr(>F)	Sign. Code
	JACCARD	Model	1	0.34295	0.13112	1.2073	0.157		1	0.51689	0.24055	1.9004	0.03	*	1	0.46486	0.16567	1.5886	0.027	*	1	0.3393	0.16602	1.1944	0.198
		Residual	8	2.27257	0.86888				6	1.63192	0.75945				8	2.34103	0.83433				6	1.7045	0.83398
		Total	9	2.61552	1				7	2.14881	1				9	2.80589	1				7	2.0438	1
	Signif. codes:	0 ‘***’	0.001 ‘**’	0.01 ‘*’	0.05 ‘.’	0.1 ‘ ’	1
