# Supplementary material for: The Potential Role of Boron in the Modulation of Gut Microbiota Composition: An In Vivo Pilot Study
Source: Pharmaceuticals (Basel). 2024 Oct 6;17(10):1334. doi: 10.3390/ph17101334 (PMC11510266; doi:10.3390/ph17101334)
Supplement: Supplementary file 1 [file pharmaceuticals-17-01334-s001.zip › TableS5_Toxicity predictions of BA.xlsx]

## Sheet: Toxicity predictions of BA
Query_Mol	Action	Injury	Outcome	Confidence
OB(O)O	Modulator of Beta-2 adrenergic receptor	Heart, blood	Negative	0.997
OB(O)O	Modulator of Vascular endothelial growth factor receptor 1	Heart	Negative	0.997
OB(O)O	Antagonist of the estrogen receptor alpha (ER-alpha) signaling pathway	Endocrine	Negative	0.994
OB(O)O	Induce Phospholipidosis	Liver	Inconclusive	0
OB(O)O	Acute Oral Toxicity (Rat, LD50 < 5mg/kg)	Rat	Inconclusive	0
OB(O)O	Antagonist of the androgen receptor (AR) signaling pathway	Endocrine, Central nervous system	Inconclusive	0
OB(O)O	Modulator of Type-1 angiotensin II receptor	Kidney, Heart	Negative	0.995
OB(O)O	Modulator of Dopamine D1 receptor	Central nervous system, Kidney, Heart	Negative	0.995
OB(O)O	Modulator of Glutamate receptor ionotropic, AMPA	Central nervous system	Inconclusive	0
OB(O)O	Modulator of Calcitonin gene-related peptide type 1 receptor	Heart, Nervous system, Gastrointestinal, blood	Negative	0.996
OB(O)O	Modulator of Cannabinoid CB1 receptor	Nervous system, Heart	Negative	0.999
OB(O)O	Modulator of Angiotensin-converting enzyme	Heart, Kidney	Negative	0.991
OB(O)O	Activators of the heat shock response signaling pathway	Liver	Inconclusive	0
OB(O)O	Modulator of Phosphodiesterase 3	Heart, blood	Negative	0.987
OB(O)O	Modulator of Histamine H1 receptor	Immune, Nervous system, Heart, Gastrointestinal	Negative	0.984
OB(O)O	Antagonist of the retinoid-related orphan receptor gamma (ROR-gamma) signaling pathway	Immune	Inconclusive	0
OB(O)O	Agonist of the AP-1 signaling pathway	Cancer	Inconclusive	0
OB(O)O	Inhibitors and Substrates of Cytochrome P450 3A4	Liver	Negative	0.999
OB(O)O	Modulator of Receptor protein-tyrosine kinase erbB-2	Heart	Negative	0.998
OB(O)O	Acute Oral Toxicity (Mouse, LD50 < 300mg/kg)	Mouse	Inconclusive	0
OB(O)O	Modulator of Glucocorticoid receptor	Endocrine, immune, Nervous system	Negative	0.001
OB(O)O	Modulator of GABA-A receptor	alpha-1/beta-3/gamma-2	Central nervous system
OB(O)O	Modulator of TNF-alpha	Immune	Negative	0.998
OB(O)O	Agonist of the constitutive androstane receptor (CAR) signaling pathway	Liver	Negative
OB(O)O	Modulator of Adenosine A2a receptor	Heart, blood, Central nervous system	Negative	0.001
OB(O)O	Modulator of HMG-CoA reductase	Kidney	Inconclusive	0
OB(O)O	Cytotoxicity in HEK293 cells - 8 hour	Kidney	Inconclusive	0
OB(O)O	Modulator of Serotonin 7 (5-HT7) receptor	Nervous system, immune	Negative	0.998
OB(O)O	Agonist of H2AX	DNA damage	Inconclusive	0
OB(O)O	Mutagenicity	Mutagenicity	Inconclusive	0
OB(O)O	Modulator of Neuronal acetylcholine receptor protein alpha-7 subunit	Central nervous system	Negative	0.987
OB(O)O	Inhibitors and Substrates of Cytochrome P450 2C9	Liver	Inconclusive	0
OB(O)O	Inhibitors of Hepatocyte nuclear factor 4 (HNF4) dimerization	Liver	Inconclusive	0
OB(O)O	Modulator of Neuronal acetylcholine receptor	alpha3/beta4	Central nervous system
OB(O)O	Modulator of Dopamine D2 receptor	Central nervous system, Gastrointestinal, Heart, Kidney	Negative	0.999
OB(O)O	Modulator of Alpha-2a adrenergic receptor	Heart, Nervous system, Gastrointestinal, pancreas	Inconclusive	0
OB(O)O	Modulator of Serotonin 2b (5-HT2b) receptor	Heart, Nervous system, Gastrointestinal	Negative	0.989
OB(O)O	Modulator of Glutamate NMDA receptor	Central nervous system	Negative	0.992
OB(O)O	Inhibitors and Substrates of Cytochrome P450 2D6	Liver	Inconclusive	0
OB(O)O	Modulator of Muscarinic acetylcholine receptor M5	Nervous system	Inconclusive	0
OB(O)O	Modulator of Androgen Receptor	Endocrine, Central nervous system	Negative	0.993
OB(O)O	Block Bile Salt Export Pump	Liver	Negative	0.986
OB(O)O	Activator the aryl hydrocarbon receptor (AhR) signaling pathway	Liver	Negative	0.983
OB(O)O	Agonist of Liver X receptor beta	Liver	Negative	0.991
OB(O)O	Modulator of Mu opioid receptor	Nervous system, respiratory, Gastrointestinal, Heart, pancreas, Kidney	Negative	0.996
OB(O)O	Cytotoxicity in HEK293 cells - 24 hour	Kidney	Inconclusive	0
OB(O)O	Modulator of Vascular endothelial growth factor receptor 2	Heart	Negative	0.001
OB(O)O	Activators of Cytochrome P450 3A4	Liver	Inconclusive	0
OB(O)O	Antagonist of the glucocorticoid receptor (GR) signaling pathway	Endocrine, immune, Nervous system	Inconclusive	0
OB(O)O	Acute Oral Toxicity (Mouse, LD50 < 50mg/kg)	Mouse	Inconclusive	0
OB(O)O	Acute Oral Toxicity (Rat, LD50 < 50mg/kg)	Rat	Inconclusive	0
OB(O)O	Inhibit CYP2C19 Activity	Liver	Negative	0.995
OB(O)O	Modulator of Serotonin 3a (5-HT3a) receptor	Gastrointestinal, Heart, Central nervous system	Negative	0.985
OB(O)O	Differential cytotoxicity (isogenic chicken DT40 Rev3 mutant cell line)	Genotoxicity	Inconclusive	0
OB(O)O	Agonist of the androgen receptor (AR) signaling pathway	Endocrine, Central nervous system	Inconclusive	0
OB(O)O	Acute Oral Toxicity (rodent, LD50 < 50mg/kg)	Rodent	Inconclusive	0
OB(O)O	Modulator of Endothelin receptor ET-A	Heart, Kidney, Nervous system, Gastrointestinal	Negative	0.001
OB(O)O	Drug Induced Liver Injury	Liver	Inconclusive	0
OB(O)O	Modulator of Neuropeptide Y receptor type 1	Gastrointestinal, immune, Nervous system	Negative	0.989
OB(O)O	Antagonist of the vitamin D receptor (VDR) signaling pathway	Liver	Inconclusive	0
OB(O)O	Agonist of the estrogen receptor alpha (ER-alpha) signaling pathway	Endocrine	Inconclusive	0
OB(O)O	Aromatase inhibitors	Endocrine	Negative	0.993
OB(O)O	Cytotoxicity in HepG2 cells - 8 hour	Liver	Inconclusive	0
OB(O)O	Modulator of HERG	Heart	Negative	0.994
OB(O)O	Modulator of Serotonin 2c (5-HT2c) receptor	Nervous system	Negative	0.996
OB(O)O	Modulator of Cyclooxygenase-2	Kidney	Negative	0.995
OB(O)O	Agonist of the p53 signaling pathway	DNA damage	Negative	0.995
OB(O)O	Antagonist of the retinoic acid receptor (RAR) signaling pathway	Immune	Inconclusive	0
OB(O)O	Skin Sensitization	skin	Inconclusive	0
OB(O)O	Modulator of Dopamine transporter	Nervous system	Negative	0.982
OB(O)O	Modulator of Alpha-1b adrenergic receptor	Heart, Nervous system, Kidney	Negative	0.996
OB(O)O	Antagonist of the peroxisome proliferator-activated receptor gamma (PPARg) signaling pathway	Kidney, Heart, immune	Inconclusive	0
OB(O)O	Acute Oral Toxicity (Rabbit, LD50 < 300mg/kg)	Rabbit	Inconclusive	0
OB(O)O	Modulators of myocardial damage	Heart	Inconclusive	0
OB(O)O	Disruptors of the mitochondrial membrane potential	Liver	Negative	0.992
OB(O)O	Cytotoxicity in HEK293 cells - 40 hour	Kidney	Inconclusive	0
OB(O)O	Agonist of the farnesoid-X-receptor (FXR) signaling pathway	Liver	Inconclusive	0
OB(O)O	Modulator of Melatonin receptor 1B	Central nervous system	Negative	0.997
OB(O)O	Modulator of Neuronal acetylcholine receptor protein alpha-4 subunit	Central nervous system	Inconclusive	0
OB(O)O	Modulator of Platelet activating factor receptor	Immune, respiratory, blood, Heart, Kidney	Negative	0.999
OB(O)O	Differential cytotoxicity (isogenic chicken DT40 cell lines)	Genotoxicity	Inconclusive	0
OB(O)O	Carcinogenic Potency (Salmonella Mutagenicity)	carcinogenicity	Inconclusive	0
OB(O)O	Inhibit CYP2C9 Acitivity	Liver	Negative	0.997
OB(O)O	Modulator of Adenosine A2b receptor	Immune, Peripheral nervous system	Negative	0.999
OB(O)O	Antagonist of the estrogen receptor alpha (ER-alpha) signaling pathway	Endocrine	Inconclusive	0
OB(O)O	Modulator of GABA-A receptor	anion channel	Central nervous system
OB(O)O	Acute Oral Toxicity (rodent, LD50 < 300mg/kg)	Rodent	Inconclusive	0
OB(O)O	Activator Alzheimer's amyloid precursor	Central nervous system	Inconclusive	0
OB(O)O	Cytotoxicity in HEK293 cells - 32 hour	Kidney	Inconclusive	0
OB(O)O	Antagonist of the constitutive androstane receptor (CAR) signaling pathway	Liver	Inconclusive	0
OB(O)O	Modulator of Beta-1 adrenergic receptor	Heart	Negative	0.996
OB(O)O	Modulator of GABA-A receptor	alpha-5/beta-3/gamma-2	Central nervous system
OB(O)O	Modulator of Kappa opioid receptor	Nervous system, Heart, Gastrointestinal	Negative	0.999
OB(O)O	Lungs Tox (Acute oral, LD50 < 500mg/kg)	Lung	Inconclusive	0
OB(O)O	Modulator of Serotonin 4 (5-HT4) receptor	Gastrointestinal, Heart, Central nervous system	Negative	0.001
OB(O)O	Modulator of Alpha-2b adrenergic receptor	Heart, Nervous system	Inconclusive	0
OB(O)O	Modulator of GABA-A receptor	alpha-2/beta-3/gamma-2	Central nervous system
OB(O)O	Modulator of GABA-A receptor	alpha-3/beta-3/gamma-2	Central nervous system
OB(O)O	Modulator of Muscarinic acetylcholine receptor M4	Nervous system, Heart	Inconclusive	0
OB(O)O	Modulator of Platelet-derived growth factor receptor alpha	Heart	Negative	0.994
OB(O)O	Cytotoxicity in HEK293 cells - 16 hour	Heart	Inconclusive	0
OB(O)O	Modulator of Alpha-1a adrenergic receptor	Heart	Negative	0.001
OB(O)O	Block OATP1B3 transporter	Liver	Inconclusive	0
OB(O)O	Acute Oral Toxicity (Mouse, LD50 < 5mg/kg)	Mouse	Inconclusive	0
OB(O)O	Modulator of Cholecystokinin A receptor	Gastrointestinal, gallbladder, Nervous system	Negative	0.997
OB(O)O	Acute Oral Toxicity (rodent, LD50 < 5mg/kg)	Rodent	Inconclusive	0
OB(O)O	Modulator of Serotonin 1b (5-HT1b) receptor	Nervous system, Heart	Negative	0.983
OB(O)O	Modulator of Neuronal acetylcholine receptor	alpha4/beta2	Central nervous system
OB(O)O	Modulator of Platelet-derived growth factor receptor beta	Heart	Negative	0.994
OB(O)O	Modulator of Muscarinic acetylcholine receptor M2	Heart, respiratory, Nervous system	Negative
OB(O)O	Modulator of Bradykinin B2 receptor	Heart, respiratory, Kidney, Central nervous system	Negative	0.995
OB(O)O	Modulator of Sigma opioid receptor	Nervous system	Inconclusive	0
OB(O)O	Activators of the human pregnane X receptor (PXR) signaling pathway	Liver	Negative	0.982
OB(O)O	Agonist of the thyroid stimulating hormone receptor (TSHR) signaling pathway	Endocrine, Heart	Inconclusive	0
OB(O)O	Inhibit CYP1A2 Activity	Liver	Negative	0.984
OB(O)O	Carcinogenic Potency (Mouse)	carcinogenicity	Inconclusive	0
OB(O)O	Modulator of Adenosine A3 receptor	Nervous system, respiratory	Negative	0.986
OB(O)O	Modulator of Peroxisome proliferator-activated receptor gamma	Kidney, Heart, immune	Negative	0.999
OB(O)O	Modulator of Muscarinic acetylcholine receptor M3	Gastrointestinal, Nervous system, respiratory, Heart, liver	Inconclusive	0
OB(O)O	Modulator of Angiotensin II type 2 (AT-2) receptor	Kidney	Negative	0.988
OB(O)O	Modulator of Serotonin 1a (5-HT1a) receptor	Nervous system, Heart, endocrine	Negative	0.999
OB(O)O	Modulator of Cannabinoid CB2 receptor	Immune, Nervous system	Negative	0.001
OB(O)O	Modulator of Platelet-derived growth factor receptor	Heart	Inconclusive	0
OB(O)O	Modulator of Neurokinin 1 receptor	Nervous system, immune, Gastrointestinal, gonad	Negative	0.999
OB(O)O	Activators of Cytochrome P450 2A9	Liver	Inconclusive	0
OB(O)O	Modulator of Delta opioid receptor	Central nervous system	Negative	0.001
OB(O)O	Cytotoxicity in HepG2 cells - 40 hour	Liver	Inconclusive	0
OB(O)O	Modulator of Serotonin 2a (5-HT2a) receptor	Nervous system, blood, Heart	Negative	0.997
OB(O)O	Modulator of Sodium channel protein type IX alpha subunit	Heart	Negative	0.996
OB(O)O	Differential cytotoxicity against isogenic chicken DT40 cell lines with known DNA damage response pathways - Rad54/Ku70 mutant cell line	Genotoxicity	Inconclusive	0
OB(O)O	Antagonist of the farnesoid-X-receptor (FXR) signaling pathway	Liver	Inconclusive	0
OB(O)O	Substrates of Cytochrome P450 2C19	Liver	Inconclusive	0
OB(O)O	Agonist of the antioxidant response element (ARE) signaling pathway	Liver	Inconclusive	0
OB(O)O	Carcinogenic Potency ( SingleCellCall)	carcinogenicity	Inconclusive	0
OB(O)O	Modulator of Norepinephrine transporter	Heart, Nervous system	Negative	0.998
OB(O)O	Modulator of Cyclooxygenase-1	Kidney	Negative	0.983
OB(O)O	Modulator of Muscarinic acetylcholine receptor M1	Nervous system, respiratory, Gastrointestinal, Heart, liver	Negative	0.981
OB(O)O	Agonist of the RXR signaling pathway	Liver	Inconclusive	0
OB(O)O	Modulator of Monoamine oxidase A	Pharmaco-kinetics, Central nervous system	Inconclusive	0
OB(O)O	Agonist of the peroxisome proliferator-activated receptor gamma (PPARg) signaling pathway	Kidney, Heart, immune	Negative	0.993
OB(O)O	Antagonist of the androgen receptor (AR) signaling pathway	Endocrine, Central nervous system	Inconclusive	0
OB(O)O	Modulator of P2X purinoceptor 7	Nervous system, immune, Kidney	Negative	0.998
OB(O)O	Acute Oral Toxicity (Rat, LD50 < 300mg/kg)	Rat	Inconclusive	0
OB(O)O	Modulator of Vasopressin V1a receptor	Heart, Kidney, Central nervous system	Negative	0.992
OB(O)O	Modulator of Neurokinin 2 receptor	Gastrointestinal, immune, gonad	Negative	0.987
OB(O)O	Modulator of Histamine H2 receptor	Gastrointestinal, immune, Heart	Inconclusive	0
OB(O)O	Modulator of P2X purinoceptor 3	Nervous system, immune, Kidney	Negative	0.997
OB(O)O	Antagonist of the constitutive androstane receptor (CAR) signaling pathway	Liver	Inconclusive	0
OB(O)O	Modulator of Vascular endothelial growth factor receptor 3	Heart	Negative	0.988
OB(O)O	Cytotoxicity in HepG2 cells - 32 hour	Liver	Inconclusive	0
OB(O)O	Cytotoxicity in HepG2 cells - 0 hour	Liver	Inconclusive	0
OB(O)O	Modulator of Acetylcholinesterase	Central nervous system	Inconclusive	0
OB(O)O	Block OATP1B1 Transporter	Liver	Positive	0.996
OB(O)O	Modulator of Urotensin II receptor	Kidney, Heart	Negative	0.996
OB(O)O	Induce genotoxicity in human embryonic kidney cells	Genotoxicity	Inconclusive	0
OB(O)O	Modulator of Adenosine A1 receptor	Nervous system, Kidney, Heart	Negative	0.999
OB(O)O	Antagonist of the farnesoid-X-receptor (FXR) signaling pathway	Liver	Inconclusive	0
OB(O)O	Modulator of Serotonin transporter	Central nervous system, blood, Heart, Gastrointestinal	Negative	0.997
OB(O)O	Modulator of Prostanoid EP2 receptor	Immune, urogenital	Inconclusive	0
OB(O)O	Antagonist of the thyroid receptor (TR) signaling pathway	Endocrine, Heart	Inconclusive	0
OB(O)O	Modulator of Beta-3 adrenergic receptor	Heart	Negative	0.001
OB(O)O	Modulator of GABA-A receptor	anion channel	Central nervous system
OB(O)O	Agonist of Liver X receptor alpha	Liver	Negative	0.999
OB(O)O	Cytotoxicity in HepG2 cells - 16 hour	Liver	Inconclusive	0
OB(O)O	Agonist of the glucocorticoid receptor (GR) signaling pathway	Endocrine, immune, Nervous system	Inconclusive	0
OB(O)O	Endocine Disruption	reproduction	Inconclusive	0
OB(O)O	Modulator of Endothelin receptor ET-B	Heart, respiratory, blood, Kidney, Gastrointestinal	Negative	0.992
OB(O)O	Cytotoxicity in HepG2 cells - 24 hour	Liver	Inconclusive	0
OB(O)O	Modulator of Vascular endothelial growth factor receptor	Heart	Inconclusive	0
