# Supplementary material for: The Potential Role of Boron in the Modulation of Gut Microbiota Composition: An In Vivo Pilot Study
Source: Pharmaceuticals (Basel). 2024 Oct 6;17(10):1334. doi: 10.3390/ph17101334 (PMC11510266; doi:10.3390/ph17101334)
Supplement: Supplementary file 1 [file pharmaceuticals-17-01334-s001.zip › TableS6_Toxicity predictions of NaB.xlsx]

## Sheet: Toxicity predictions of NaB 
Query_Mol	Action	Injury	Outcome	Confidence
[Na+].OB1OB(O)O[B-]2(O1)OB(O)OB(O)O2.O.O.O.O.O	Modulator of Beta-2 adrenergic receptor	Heart, blood	Negative	0.986
[Na+].OB1OB(O)O[B-]2(O1)OB(O)OB(O)O2.O.O.O.O.O	Modulator of Vascular endothelial growth factor receptor 1	Heart	Negative	0.988
[Na+].OB1OB(O)O[B-]2(O1)OB(O)OB(O)O2.O.O.O.O.O	Antagonist of the estrogen receptor alpha (ER-alpha) signaling pathway	Endocrine	Inconclusive	0
[Na+].OB1OB(O)O[B-]2(O1)OB(O)OB(O)O2.O.O.O.O.O	Induce Phospholipidosis	Liver	Inconclusive	0
[Na+].OB1OB(O)O[B-]2(O1)OB(O)OB(O)O2.O.O.O.O.O	Acute Oral Toxicity (Rat, LD50 < 5mg/kg)	Rat	Inconclusive	0
[Na+].OB1OB(O)O[B-]2(O1)OB(O)OB(O)O2.O.O.O.O.O	Antagonist of the androgen receptor (AR) signaling pathway	Endocrine, Central nervous system	Inconclusive	0
[Na+].OB1OB(O)O[B-]2(O1)OB(O)OB(O)O2.O.O.O.O.O	Modulator of Type-1 angiotensin II receptor	Kidney, Heart	Negative	0.992
[Na+].OB1OB(O)O[B-]2(O1)OB(O)OB(O)O2.O.O.O.O.O	Modulator of Dopamine D1 receptor	Central nervous system, Kidney, Heart	Inconclusive	0
[Na+].OB1OB(O)O[B-]2(O1)OB(O)OB(O)O2.O.O.O.O.O	Modulator of Glutamate receptor ionotropic, AMPA	Central nervous system	Inconclusive	0
[Na+].OB1OB(O)O[B-]2(O1)OB(O)OB(O)O2.O.O.O.O.O	Modulator of Calcitonin gene-related peptide type 1 receptor	Heart, Nervous system, Gastrointestinal, blood	Negative	0.994
[Na+].OB1OB(O)O[B-]2(O1)OB(O)OB(O)O2.O.O.O.O.O	Modulator of Cannabinoid CB1 receptor	Nervous system, Heart	Negative	0.999
[Na+].OB1OB(O)O[B-]2(O1)OB(O)OB(O)O2.O.O.O.O.O	Modulator of Angiotensin-converting enzyme	Heart, Kidney	Negative	0.992
[Na+].OB1OB(O)O[B-]2(O1)OB(O)OB(O)O2.O.O.O.O.O	Activators of the heat shock response signaling pathway	Liver	Inconclusive	0
[Na+].OB1OB(O)O[B-]2(O1)OB(O)OB(O)O2.O.O.O.O.O	Modulator of Phosphodiesterase 3	Heart, blood	Inconclusive	0
[Na+].OB1OB(O)O[B-]2(O1)OB(O)OB(O)O2.O.O.O.O.O	Modulator of Histamine H1 receptor	Immune, Nervous system, Heart, Gastrointestinal	Negative	0.999
[Na+].OB1OB(O)O[B-]2(O1)OB(O)OB(O)O2.O.O.O.O.O	Antagonist of the retinoid-related orphan receptor gamma (ROR-gamma) signaling pathway	Immune	Inconclusive	0
[Na+].OB1OB(O)O[B-]2(O1)OB(O)OB(O)O2.O.O.O.O.O	Agonist of the AP-1 signaling pathway	Cancer	Inconclusive	0
[Na+].OB1OB(O)O[B-]2(O1)OB(O)OB(O)O2.O.O.O.O.O	Inhibitors and Substrates of Cytochrome P450 3A4	Liver	Negative
[Na+].OB1OB(O)O[B-]2(O1)OB(O)OB(O)O2.O.O.O.O.O	Modulator of Receptor protein-tyrosine kinase erbB-2	Heart	Negative	0.983
[Na+].OB1OB(O)O[B-]2(O1)OB(O)OB(O)O2.O.O.O.O.O	Acute Oral Toxicity (Mouse, LD50 < 300mg/kg)	Mouse	Inconclusive	0
[Na+].OB1OB(O)O[B-]2(O1)OB(O)OB(O)O2.O.O.O.O.O	Modulator of Glucocorticoid receptor	Endocrine, immune, Nervous system	Negative	0.001
[Na+].OB1OB(O)O[B-]2(O1)OB(O)OB(O)O2.O.O.O.O.O	Modulator of GABA-A receptor	alpha-1/beta-3/gamma-2	Central nervous system
[Na+].OB1OB(O)O[B-]2(O1)OB(O)OB(O)O2.O.O.O.O.O	Modulator of TNF-alpha	Immune	Inconclusive	0
[Na+].OB1OB(O)O[B-]2(O1)OB(O)OB(O)O2.O.O.O.O.O	Agonist of the constitutive androstane receptor (CAR) signaling pathway	Liver	Inconclusive	0
[Na+].OB1OB(O)O[B-]2(O1)OB(O)OB(O)O2.O.O.O.O.O	Modulator of Adenosine A2a receptor	Heart, blood, Central nervous system	Negative	0.998
[Na+].OB1OB(O)O[B-]2(O1)OB(O)OB(O)O2.O.O.O.O.O	Modulator of HMG-CoA reductase	Kidney	Negative	0.991
[Na+].OB1OB(O)O[B-]2(O1)OB(O)OB(O)O2.O.O.O.O.O	Cytotoxicity in HEK293 cells - 8 hour	Kidney	Inconclusive	0
[Na+].OB1OB(O)O[B-]2(O1)OB(O)OB(O)O2.O.O.O.O.O	Modulator of Serotonin 7 (5-HT7) receptor	Nervous system, immune	Negative	0.996
[Na+].OB1OB(O)O[B-]2(O1)OB(O)OB(O)O2.O.O.O.O.O	Agonist of H2AX	DNA damage	Inconclusive	0
[Na+].OB1OB(O)O[B-]2(O1)OB(O)OB(O)O2.O.O.O.O.O	Mutagenicity	Mutagenicity	Inconclusive	0
[Na+].OB1OB(O)O[B-]2(O1)OB(O)OB(O)O2.O.O.O.O.O	Modulator of Neuronal acetylcholine receptor protein alpha-7 subunit	Central nervous system	Inconclusive	0
[Na+].OB1OB(O)O[B-]2(O1)OB(O)OB(O)O2.O.O.O.O.O	Inhibitors and Substrates of Cytochrome P450 2C9	Liver	Inconclusive	0
[Na+].OB1OB(O)O[B-]2(O1)OB(O)OB(O)O2.O.O.O.O.O	Inhibitors of Hepatocyte nuclear factor 4 (HNF4) dimerization	Liver	Inconclusive	0
[Na+].OB1OB(O)O[B-]2(O1)OB(O)OB(O)O2.O.O.O.O.O	Modulator of Neuronal acetylcholine receptor	alpha3/beta4	Central nervous system
[Na+].OB1OB(O)O[B-]2(O1)OB(O)OB(O)O2.O.O.O.O.O	Modulator of Dopamine D2 receptor	Central nervous system, Gastrointestinal, Heart, Kidney	Negative	0.995
[Na+].OB1OB(O)O[B-]2(O1)OB(O)OB(O)O2.O.O.O.O.O	Modulator of Alpha-2a adrenergic receptor	Heart, Nervous system, Gastrointestinal, pancreas	Inconclusive	0
[Na+].OB1OB(O)O[B-]2(O1)OB(O)OB(O)O2.O.O.O.O.O	Modulator of Serotonin 2b (5-HT2b) receptor	Heart, Nervous system, Gastrointestinal	Inconclusive	0
[Na+].OB1OB(O)O[B-]2(O1)OB(O)OB(O)O2.O.O.O.O.O	Modulator of Glutamate NMDA receptor	Central nervous system	Inconclusive	0
[Na+].OB1OB(O)O[B-]2(O1)OB(O)OB(O)O2.O.O.O.O.O	Inhibitors and Substrates of Cytochrome P450 2D6	Liver	Inconclusive	0
[Na+].OB1OB(O)O[B-]2(O1)OB(O)OB(O)O2.O.O.O.O.O	Modulator of Muscarinic acetylcholine receptor M5	Nervous system	Inconclusive	0
[Na+].OB1OB(O)O[B-]2(O1)OB(O)OB(O)O2.O.O.O.O.O	Modulator of Androgen Receptor	Endocrine, Central nervous system	Negative	0.989
[Na+].OB1OB(O)O[B-]2(O1)OB(O)OB(O)O2.O.O.O.O.O	Block Bile Salt Export Pump	Liver	Inconclusive	0
[Na+].OB1OB(O)O[B-]2(O1)OB(O)OB(O)O2.O.O.O.O.O	Activator the aryl hydrocarbon receptor (AhR) signaling pathway	Liver	Inconclusive	0
[Na+].OB1OB(O)O[B-]2(O1)OB(O)OB(O)O2.O.O.O.O.O	Agonist of Liver X receptor beta	Liver	Negative	0.983
[Na+].OB1OB(O)O[B-]2(O1)OB(O)OB(O)O2.O.O.O.O.O	Modulator of Mu opioid receptor	Nervous system, respiratory, Gastrointestinal, Heart, pancreas, Kidney	Negative	0.997
[Na+].OB1OB(O)O[B-]2(O1)OB(O)OB(O)O2.O.O.O.O.O	Cytotoxicity in HEK293 cells - 24 hour	Kidney	Inconclusive	0
[Na+].OB1OB(O)O[B-]2(O1)OB(O)OB(O)O2.O.O.O.O.O	Modulator of Vascular endothelial growth factor receptor 2	Heart	Negative	0.995
[Na+].OB1OB(O)O[B-]2(O1)OB(O)OB(O)O2.O.O.O.O.O	Activators of Cytochrome P450 3A4	Liver	Inconclusive	0
[Na+].OB1OB(O)O[B-]2(O1)OB(O)OB(O)O2.O.O.O.O.O	Antagonist of the glucocorticoid receptor (GR) signaling pathway	Endocrine, immune, Nervous system	Inconclusive	0
[Na+].OB1OB(O)O[B-]2(O1)OB(O)OB(O)O2.O.O.O.O.O	Acute Oral Toxicity (Mouse, LD50 < 50mg/kg)	Mouse	Inconclusive	0
[Na+].OB1OB(O)O[B-]2(O1)OB(O)OB(O)O2.O.O.O.O.O	Acute Oral Toxicity (Rat, LD50 < 50mg/kg)	Rat	Inconclusive	0
[Na+].OB1OB(O)O[B-]2(O1)OB(O)OB(O)O2.O.O.O.O.O	Inhibit CYP2C19 Activity	Liver	Negative	0.991
[Na+].OB1OB(O)O[B-]2(O1)OB(O)OB(O)O2.O.O.O.O.O	Modulator of Serotonin 3a (5-HT3a) receptor	Gastrointestinal, Heart, Central nervous system	Inconclusive	0
[Na+].OB1OB(O)O[B-]2(O1)OB(O)OB(O)O2.O.O.O.O.O	Differential cytotoxicity (isogenic chicken DT40 Rev3 mutant cell line)	Genotoxicity	Inconclusive	0
[Na+].OB1OB(O)O[B-]2(O1)OB(O)OB(O)O2.O.O.O.O.O	Agonist of the androgen receptor (AR) signaling pathway	Endocrine, Central nervous system	Inconclusive	0
[Na+].OB1OB(O)O[B-]2(O1)OB(O)OB(O)O2.O.O.O.O.O	Acute Oral Toxicity (rodent, LD50 < 50mg/kg)	Rodent	Inconclusive	0
[Na+].OB1OB(O)O[B-]2(O1)OB(O)OB(O)O2.O.O.O.O.O	Modulator of Endothelin receptor ET-A	Heart, Kidney, Nervous system, Gastrointestinal	Negative	0.998
[Na+].OB1OB(O)O[B-]2(O1)OB(O)OB(O)O2.O.O.O.O.O	Drug Induced Liver Injury	Liver	Inconclusive	0
[Na+].OB1OB(O)O[B-]2(O1)OB(O)OB(O)O2.O.O.O.O.O	Modulator of Neuropeptide Y receptor type 1	Gastrointestinal, immune, Nervous system	Negative	0.988
[Na+].OB1OB(O)O[B-]2(O1)OB(O)OB(O)O2.O.O.O.O.O	Antagonist of the vitamin D receptor (VDR) signaling pathway	Liver	Inconclusive	0
[Na+].OB1OB(O)O[B-]2(O1)OB(O)OB(O)O2.O.O.O.O.O	Agonist of the estrogen receptor alpha (ER-alpha) signaling pathway	Endocrine	Inconclusive	0
[Na+].OB1OB(O)O[B-]2(O1)OB(O)OB(O)O2.O.O.O.O.O	Aromatase inhibitors	Endocrine	Inconclusive	0
[Na+].OB1OB(O)O[B-]2(O1)OB(O)OB(O)O2.O.O.O.O.O	Cytotoxicity in HepG2 cells - 8 hour	Liver	Inconclusive	0
[Na+].OB1OB(O)O[B-]2(O1)OB(O)OB(O)O2.O.O.O.O.O	Modulator of HERG	Heart	Inconclusive	0
[Na+].OB1OB(O)O[B-]2(O1)OB(O)OB(O)O2.O.O.O.O.O	Modulator of Serotonin 2c (5-HT2c) receptor	Nervous system	Negative	0.992
[Na+].OB1OB(O)O[B-]2(O1)OB(O)OB(O)O2.O.O.O.O.O	Modulator of Cyclooxygenase-2	Kidney	Inconclusive	0
[Na+].OB1OB(O)O[B-]2(O1)OB(O)OB(O)O2.O.O.O.O.O	Agonist of the p53 signaling pathway	DNA damage	Inconclusive	0
[Na+].OB1OB(O)O[B-]2(O1)OB(O)OB(O)O2.O.O.O.O.O	Antagonist of the retinoic acid receptor (RAR) signaling pathway	Immune	Inconclusive	0
[Na+].OB1OB(O)O[B-]2(O1)OB(O)OB(O)O2.O.O.O.O.O	Skin Sensitization	skin	Inconclusive	0
[Na+].OB1OB(O)O[B-]2(O1)OB(O)OB(O)O2.O.O.O.O.O	Modulator of Dopamine transporter	Nervous system	Negative	0.984
[Na+].OB1OB(O)O[B-]2(O1)OB(O)OB(O)O2.O.O.O.O.O	Modulator of Alpha-1b adrenergic receptor	Heart, Nervous system, Kidney	Negative	0.996
[Na+].OB1OB(O)O[B-]2(O1)OB(O)OB(O)O2.O.O.O.O.O	Antagonist of the peroxisome proliferator-activated receptor gamma (PPARg) signaling pathway	Kidney, Heart, immune	Inconclusive	0
[Na+].OB1OB(O)O[B-]2(O1)OB(O)OB(O)O2.O.O.O.O.O	Acute Oral Toxicity (Rabbit, LD50 < 300mg/kg)	Rabbit	Inconclusive	0
[Na+].OB1OB(O)O[B-]2(O1)OB(O)OB(O)O2.O.O.O.O.O	Modulators of myocardial damage	Heart	Inconclusive	0
[Na+].OB1OB(O)O[B-]2(O1)OB(O)OB(O)O2.O.O.O.O.O	Disruptors of the mitochondrial membrane potential	Liver	Inconclusive	0
[Na+].OB1OB(O)O[B-]2(O1)OB(O)OB(O)O2.O.O.O.O.O	Cytotoxicity in HEK293 cells - 40 hour	Kidney	Inconclusive	0
[Na+].OB1OB(O)O[B-]2(O1)OB(O)OB(O)O2.O.O.O.O.O	Agonist of the farnesoid-X-receptor (FXR) signaling pathway	Liver	Inconclusive	0
[Na+].OB1OB(O)O[B-]2(O1)OB(O)OB(O)O2.O.O.O.O.O	Modulator of Melatonin receptor 1B	Central nervous system	Negative	0.996
[Na+].OB1OB(O)O[B-]2(O1)OB(O)OB(O)O2.O.O.O.O.O	Modulator of Neuronal acetylcholine receptor protein alpha-4 subunit	Central nervous system	Inconclusive	0
[Na+].OB1OB(O)O[B-]2(O1)OB(O)OB(O)O2.O.O.O.O.O	Modulator of Platelet activating factor receptor	Immune, respiratory, blood, Heart, Kidney	Inconclusive	0
[Na+].OB1OB(O)O[B-]2(O1)OB(O)OB(O)O2.O.O.O.O.O	Differential cytotoxicity (isogenic chicken DT40 cell lines)	Genotoxicity	Inconclusive	0
[Na+].OB1OB(O)O[B-]2(O1)OB(O)OB(O)O2.O.O.O.O.O	Carcinogenic Potency (Salmonella Mutagenicity)	carcinogenicity	Inconclusive	0
[Na+].OB1OB(O)O[B-]2(O1)OB(O)OB(O)O2.O.O.O.O.O	Inhibit CYP2C9 Acitivity	Liver	Inconclusive	0
[Na+].OB1OB(O)O[B-]2(O1)OB(O)OB(O)O2.O.O.O.O.O	Modulator of Adenosine A2b receptor	Immune, Peripheral nervous system	Negative	0.996
[Na+].OB1OB(O)O[B-]2(O1)OB(O)OB(O)O2.O.O.O.O.O	Antagonist of the estrogen receptor alpha (ER-alpha) signaling pathway	Endocrine	Inconclusive	0
[Na+].OB1OB(O)O[B-]2(O1)OB(O)OB(O)O2.O.O.O.O.O	Modulator of GABA-A receptor	anion channel	Central nervous system
[Na+].OB1OB(O)O[B-]2(O1)OB(O)OB(O)O2.O.O.O.O.O	Acute Oral Toxicity (rodent, LD50 < 300mg/kg)	Rodent	Inconclusive	0
[Na+].OB1OB(O)O[B-]2(O1)OB(O)OB(O)O2.O.O.O.O.O	Activator Alzheimer's amyloid precursor	Central nervous system	Inconclusive	0
[Na+].OB1OB(O)O[B-]2(O1)OB(O)OB(O)O2.O.O.O.O.O	Cytotoxicity in HEK293 cells - 32 hour	Kidney	Inconclusive	0
[Na+].OB1OB(O)O[B-]2(O1)OB(O)OB(O)O2.O.O.O.O.O	Antagonist of the constitutive androstane receptor (CAR) signaling pathway	Liver	Inconclusive	0
[Na+].OB1OB(O)O[B-]2(O1)OB(O)OB(O)O2.O.O.O.O.O	Modulator of Beta-1 adrenergic receptor	Heart	Negative	0.989
[Na+].OB1OB(O)O[B-]2(O1)OB(O)OB(O)O2.O.O.O.O.O	Modulator of GABA-A receptor	alpha-5/beta-3/gamma-2	Central nervous system
[Na+].OB1OB(O)O[B-]2(O1)OB(O)OB(O)O2.O.O.O.O.O	Modulator of Kappa opioid receptor	Nervous system, Heart, Gastrointestinal	Negative	0.999
[Na+].OB1OB(O)O[B-]2(O1)OB(O)OB(O)O2.O.O.O.O.O	Lungs Tox (Acute oral, LD50 < 500mg/kg)	Lung	Inconclusive	0
[Na+].OB1OB(O)O[B-]2(O1)OB(O)OB(O)O2.O.O.O.O.O	Modulator of Serotonin 4 (5-HT4) receptor	Gastrointestinal, Heart, Central nervous system	Negative	0.994
[Na+].OB1OB(O)O[B-]2(O1)OB(O)OB(O)O2.O.O.O.O.O	Modulator of Alpha-2b adrenergic receptor	Heart, Nervous system	Inconclusive	0
[Na+].OB1OB(O)O[B-]2(O1)OB(O)OB(O)O2.O.O.O.O.O	Modulator of GABA-A receptor	alpha-2/beta-3/gamma-2	Central nervous system
[Na+].OB1OB(O)O[B-]2(O1)OB(O)OB(O)O2.O.O.O.O.O	Modulator of GABA-A receptor	alpha-3/beta-3/gamma-2	Central nervous system
[Na+].OB1OB(O)O[B-]2(O1)OB(O)OB(O)O2.O.O.O.O.O	Modulator of Muscarinic acetylcholine receptor M4	Nervous system, Heart	Inconclusive	0
[Na+].OB1OB(O)O[B-]2(O1)OB(O)OB(O)O2.O.O.O.O.O	Modulator of Platelet-derived growth factor receptor alpha	Heart	Inconclusive	0
[Na+].OB1OB(O)O[B-]2(O1)OB(O)OB(O)O2.O.O.O.O.O	Cytotoxicity in HEK293 cells - 16 hour	Heart	Inconclusive	0
[Na+].OB1OB(O)O[B-]2(O1)OB(O)OB(O)O2.O.O.O.O.O	Modulator of Alpha-1a adrenergic receptor	Heart	Inconclusive	0
[Na+].OB1OB(O)O[B-]2(O1)OB(O)OB(O)O2.O.O.O.O.O	Block OATP1B3 transporter	Liver	Inconclusive	0
[Na+].OB1OB(O)O[B-]2(O1)OB(O)OB(O)O2.O.O.O.O.O	Acute Oral Toxicity (Mouse, LD50 < 5mg/kg)	Mouse	Inconclusive	0
[Na+].OB1OB(O)O[B-]2(O1)OB(O)OB(O)O2.O.O.O.O.O	Modulator of Cholecystokinin A receptor	Gastrointestinal, gallbladder, Nervous system	Negative	0.993
[Na+].OB1OB(O)O[B-]2(O1)OB(O)OB(O)O2.O.O.O.O.O	Acute Oral Toxicity (rodent, LD50 < 5mg/kg)	Rodent	Inconclusive	0
[Na+].OB1OB(O)O[B-]2(O1)OB(O)OB(O)O2.O.O.O.O.O	Modulator of Serotonin 1b (5-HT1b) receptor	Nervous system, Heart	Inconclusive	0
[Na+].OB1OB(O)O[B-]2(O1)OB(O)OB(O)O2.O.O.O.O.O	Modulator of Neuronal acetylcholine receptor	alpha4/beta2	Central nervous system
[Na+].OB1OB(O)O[B-]2(O1)OB(O)OB(O)O2.O.O.O.O.O	Modulator of Platelet-derived growth factor receptor beta	Heart	Inconclusive	0
[Na+].OB1OB(O)O[B-]2(O1)OB(O)OB(O)O2.O.O.O.O.O	Modulator of Muscarinic acetylcholine receptor M2	Heart, respiratory, Nervous system	Negative	0.985
[Na+].OB1OB(O)O[B-]2(O1)OB(O)OB(O)O2.O.O.O.O.O	Modulator of Bradykinin B2 receptor	Heart, respiratory, Kidney, Central nervous system	Negative	0.996
[Na+].OB1OB(O)O[B-]2(O1)OB(O)OB(O)O2.O.O.O.O.O	Modulator of Sigma opioid receptor	Nervous system	Negative	0.996
[Na+].OB1OB(O)O[B-]2(O1)OB(O)OB(O)O2.O.O.O.O.O	Activators of the human pregnane X receptor (PXR) signaling pathway	Liver	Inconclusive	0
[Na+].OB1OB(O)O[B-]2(O1)OB(O)OB(O)O2.O.O.O.O.O	Agonist of the thyroid stimulating hormone receptor (TSHR) signaling pathway	Endocrine, Heart	Inconclusive	0
[Na+].OB1OB(O)O[B-]2(O1)OB(O)OB(O)O2.O.O.O.O.O	Inhibit CYP1A2 Activity	Liver	Negative	0.983
[Na+].OB1OB(O)O[B-]2(O1)OB(O)OB(O)O2.O.O.O.O.O	Carcinogenic Potency (Mouse)	carcinogenicity	Inconclusive	0
[Na+].OB1OB(O)O[B-]2(O1)OB(O)OB(O)O2.O.O.O.O.O	Modulator of Adenosine A3 receptor	Nervous system, respiratory	Negative	0.987
[Na+].OB1OB(O)O[B-]2(O1)OB(O)OB(O)O2.O.O.O.O.O	Modulator of Peroxisome proliferator-activated receptor gamma	Kidney, Heart, immune	Negative	0.996
[Na+].OB1OB(O)O[B-]2(O1)OB(O)OB(O)O2.O.O.O.O.O	Modulator of Muscarinic acetylcholine receptor M3	Gastrointestinal, Nervous system, respiratory, Heart, liver	Inconclusive	0
[Na+].OB1OB(O)O[B-]2(O1)OB(O)OB(O)O2.O.O.O.O.O	Modulator of Angiotensin II type 2 (AT-2) receptor	Kidney	Negative	0.987
[Na+].OB1OB(O)O[B-]2(O1)OB(O)OB(O)O2.O.O.O.O.O	Modulator of Serotonin 1a (5-HT1a) receptor	Nervous system, Heart, endocrine	Negative	0.994
[Na+].OB1OB(O)O[B-]2(O1)OB(O)OB(O)O2.O.O.O.O.O	Modulator of Cannabinoid CB2 receptor	Immune, Nervous system	Negative	0.001
[Na+].OB1OB(O)O[B-]2(O1)OB(O)OB(O)O2.O.O.O.O.O	Modulator of Platelet-derived growth factor receptor	Heart	Inconclusive	0
[Na+].OB1OB(O)O[B-]2(O1)OB(O)OB(O)O2.O.O.O.O.O	Modulator of Neurokinin 1 receptor	Nervous system, immune, Gastrointestinal, gonad	Negative	0.991
[Na+].OB1OB(O)O[B-]2(O1)OB(O)OB(O)O2.O.O.O.O.O	Activators of Cytochrome P450 2A9	Liver	Inconclusive	0
[Na+].OB1OB(O)O[B-]2(O1)OB(O)OB(O)O2.O.O.O.O.O	Modulator of Delta opioid receptor	Central nervous system	Negative	0.999
[Na+].OB1OB(O)O[B-]2(O1)OB(O)OB(O)O2.O.O.O.O.O	Cytotoxicity in HepG2 cells - 40 hour	Liver	Inconclusive	0
[Na+].OB1OB(O)O[B-]2(O1)OB(O)OB(O)O2.O.O.O.O.O	Modulator of Serotonin 2a (5-HT2a) receptor	Nervous system, blood, Heart	Negative	0.987
[Na+].OB1OB(O)O[B-]2(O1)OB(O)OB(O)O2.O.O.O.O.O	Modulator of Sodium channel protein type IX alpha subunit	Heart	Negative	0.997
[Na+].OB1OB(O)O[B-]2(O1)OB(O)OB(O)O2.O.O.O.O.O	Differential cytotoxicity against isogenic chicken DT40 cell lines with known DNA damage response pathways - Rad54/Ku70 mutant cell line	Genotoxicity	Inconclusive	0
[Na+].OB1OB(O)O[B-]2(O1)OB(O)OB(O)O2.O.O.O.O.O	Antagonist of the farnesoid-X-receptor (FXR) signaling pathway	Liver	Inconclusive	0
[Na+].OB1OB(O)O[B-]2(O1)OB(O)OB(O)O2.O.O.O.O.O	Substrates of Cytochrome P450 2C19	Liver	Inconclusive	0
[Na+].OB1OB(O)O[B-]2(O1)OB(O)OB(O)O2.O.O.O.O.O	Agonist of the antioxidant response element (ARE) signaling pathway	Liver	Inconclusive	0
[Na+].OB1OB(O)O[B-]2(O1)OB(O)OB(O)O2.O.O.O.O.O	Carcinogenic Potency ( SingleCellCall)	carcinogenicity	Inconclusive	0
[Na+].OB1OB(O)O[B-]2(O1)OB(O)OB(O)O2.O.O.O.O.O	Modulator of Norepinephrine transporter	Heart, Nervous system	Negative	0.997
[Na+].OB1OB(O)O[B-]2(O1)OB(O)OB(O)O2.O.O.O.O.O	Modulator of Cyclooxygenase-1	Kidney	Inconclusive	0
[Na+].OB1OB(O)O[B-]2(O1)OB(O)OB(O)O2.O.O.O.O.O	Modulator of Muscarinic acetylcholine receptor M1	Nervous system, respiratory, Gastrointestinal, Heart, liver	Negative	0.989
[Na+].OB1OB(O)O[B-]2(O1)OB(O)OB(O)O2.O.O.O.O.O	Agonist of the RXR signaling pathway	Liver	Inconclusive	0
[Na+].OB1OB(O)O[B-]2(O1)OB(O)OB(O)O2.O.O.O.O.O	Modulator of Monoamine oxidase A	Pharmaco-kinetics, Central nervous system	Negative	0.997
[Na+].OB1OB(O)O[B-]2(O1)OB(O)OB(O)O2.O.O.O.O.O	Agonist of the peroxisome proliferator-activated receptor gamma (PPARg) signaling pathway	Kidney, Heart, immune	Inconclusive	0
[Na+].OB1OB(O)O[B-]2(O1)OB(O)OB(O)O2.O.O.O.O.O	Antagonist of the androgen receptor (AR) signaling pathway	Endocrine, Central nervous system	Inconclusive	0
[Na+].OB1OB(O)O[B-]2(O1)OB(O)OB(O)O2.O.O.O.O.O	Modulator of P2X purinoceptor 7	Nervous system, immune, Kidney	Negative	0.997
[Na+].OB1OB(O)O[B-]2(O1)OB(O)OB(O)O2.O.O.O.O.O	Acute Oral Toxicity (Rat, LD50 < 300mg/kg)	Rat	Inconclusive	0
[Na+].OB1OB(O)O[B-]2(O1)OB(O)OB(O)O2.O.O.O.O.O	Modulator of Vasopressin V1a receptor	Heart, Kidney, Central nervous system	Negative	0.997
[Na+].OB1OB(O)O[B-]2(O1)OB(O)OB(O)O2.O.O.O.O.O	Modulator of Neurokinin 2 receptor	Gastrointestinal, immune, gonad	Negative	0.987
[Na+].OB1OB(O)O[B-]2(O1)OB(O)OB(O)O2.O.O.O.O.O	Modulator of Histamine H2 receptor	Gastrointestinal, immune, Heart	Negative	0.995
[Na+].OB1OB(O)O[B-]2(O1)OB(O)OB(O)O2.O.O.O.O.O	Modulator of P2X purinoceptor 3	Nervous system, immune, Kidney	Negative	0.995
[Na+].OB1OB(O)O[B-]2(O1)OB(O)OB(O)O2.O.O.O.O.O	Antagonist of the constitutive androstane receptor (CAR) signaling pathway	Liver	Inconclusive	0
[Na+].OB1OB(O)O[B-]2(O1)OB(O)OB(O)O2.O.O.O.O.O	Modulator of Vascular endothelial growth factor receptor 3	Heart	Inconclusive	0
[Na+].OB1OB(O)O[B-]2(O1)OB(O)OB(O)O2.O.O.O.O.O	Cytotoxicity in HepG2 cells - 32 hour	Liver	Inconclusive	0
[Na+].OB1OB(O)O[B-]2(O1)OB(O)OB(O)O2.O.O.O.O.O	Cytotoxicity in HepG2 cells - 0 hour	Liver	Inconclusive	0
[Na+].OB1OB(O)O[B-]2(O1)OB(O)OB(O)O2.O.O.O.O.O	Modulator of Acetylcholinesterase	Central nervous system	Inconclusive	0
[Na+].OB1OB(O)O[B-]2(O1)OB(O)OB(O)O2.O.O.O.O.O	Block OATP1B1 Transporter	Liver	Inconclusive	0
[Na+].OB1OB(O)O[B-]2(O1)OB(O)OB(O)O2.O.O.O.O.O	Modulator of Urotensin II receptor	Kidney, Heart	Negative	0.997
[Na+].OB1OB(O)O[B-]2(O1)OB(O)OB(O)O2.O.O.O.O.O	Induce genotoxicity in human embryonic kidney cells	Genotoxicity	Inconclusive	0
[Na+].OB1OB(O)O[B-]2(O1)OB(O)OB(O)O2.O.O.O.O.O	Modulator of Adenosine A1 receptor	Nervous system, Kidney, Heart	Negative	0.989
[Na+].OB1OB(O)O[B-]2(O1)OB(O)OB(O)O2.O.O.O.O.O	Antagonist of the farnesoid-X-receptor (FXR) signaling pathway	Liver	Inconclusive	0
[Na+].OB1OB(O)O[B-]2(O1)OB(O)OB(O)O2.O.O.O.O.O	Modulator of Serotonin transporter	Central nervous system, blood, Heart, Gastrointestinal	Negative	0.998
[Na+].OB1OB(O)O[B-]2(O1)OB(O)OB(O)O2.O.O.O.O.O	Modulator of Prostanoid EP2 receptor	Immune, urogenital	Negative	0.998
[Na+].OB1OB(O)O[B-]2(O1)OB(O)OB(O)O2.O.O.O.O.O	Antagonist of the thyroid receptor (TR) signaling pathway	Endocrine, Heart	Inconclusive	0
[Na+].OB1OB(O)O[B-]2(O1)OB(O)OB(O)O2.O.O.O.O.O	Modulator of Beta-3 adrenergic receptor	Heart	Negative	0.001
[Na+].OB1OB(O)O[B-]2(O1)OB(O)OB(O)O2.O.O.O.O.O	Modulator of GABA-A receptor	anion channel	Central nervous system
[Na+].OB1OB(O)O[B-]2(O1)OB(O)OB(O)O2.O.O.O.O.O	Agonist of Liver X receptor alpha	Liver	Negative	0.989
[Na+].OB1OB(O)O[B-]2(O1)OB(O)OB(O)O2.O.O.O.O.O	Cytotoxicity in HepG2 cells - 16 hour	Liver	Inconclusive	0
[Na+].OB1OB(O)O[B-]2(O1)OB(O)OB(O)O2.O.O.O.O.O	Agonist of the glucocorticoid receptor (GR) signaling pathway	Endocrine, immune, Nervous system	Inconclusive	0
[Na+].OB1OB(O)O[B-]2(O1)OB(O)OB(O)O2.O.O.O.O.O	Endocine Disruption	reproduction	Inconclusive	0
[Na+].OB1OB(O)O[B-]2(O1)OB(O)OB(O)O2.O.O.O.O.O	Modulator of Endothelin receptor ET-B	Heart, respiratory, blood, Kidney, Gastrointestinal	Negative	0.992
[Na+].OB1OB(O)O[B-]2(O1)OB(O)OB(O)O2.O.O.O.O.O	Cytotoxicity in HepG2 cells - 24 hour	Liver	Inconclusive	0
[Na+].OB1OB(O)O[B-]2(O1)OB(O)OB(O)O2.O.O.O.O.O	Modulator of Vascular endothelial growth factor receptor	Heart	Negative	0.987
