# Supplementary material for: The Potential Role of Boron in the Modulation of Gut Microbiota Composition: An In Vivo Pilot Study
Source: Pharmaceuticals (Basel). 2024 Oct 6;17(10):1334. doi: 10.3390/ph17101334 (PMC11510266; doi:10.3390/ph17101334)
Supplement: Supplementary file 1 [file pharmaceuticals-17-01334-s001.zip › TableS8_Binding affinity predictions of boron derivatives to hERG channel..xlsx]

## Sheet: Binding aff. Predict. hERG
Protein-Ligand Complex	Docking Score (kcal/mol)
hERG-CHEMBL1257698	-4456
hERG- sodium pentaborate pentahydrate	-3301
hERG- sodium perborate tetrahydrate	-2990
hERG-Boric acid	-2904
